# Supplementary material for: Effects of graphene on morphology, microstructure and transcriptomic profiling of Pinus tabuliformis Carr. roots
Source: PLoS One. 2021 Jul 8;16(7):e0253812. doi: 10.1371/journal.pone.0253812 (PMC8266090; doi:10.1371/journal.pone.0253812)
Supplement: S1 Table — (XLSX) [file pone.0253812.s006.xlsx]

## Sheet: Sheet1
gene_id	BaseMean_control_RSY	BaseMean_case_LSY	log2FoldChange	pValue	qValue	FoldChange	Regulation	NR id	NR annotation	Swissprot id	Swissprot annotation	KEGG id	KO	KEGG gene name	KEGG description	Pathway	Pathway definition	KOG id	KOG defination	KOG code	KOG categories	KOG class	eggNOG abbreviation	eggNOG id	eggNOG description	GO annotation	Pfam IDs	Pfam Description	RSY_1	RSY_2	RSY_3	LSY_1	LSY_2	LSY_3
TRINITY_DN58006_c0_g1_i1_4	70.6571	28.0341	-1.33365	0.000649852	0.00265748	0.396763	Down	XP_006827003.2	L-ascorbate oxidase [Amborella trichopoda]	Q40588|ASO_TOBAC	L-ascorbate oxidase OS=Nicotiana tabacum OX=4097 GN=AAO PE=2 SV=1	--	--	--	--	--	--	KOG1263	Multicopper oxidases	[Q]	metabolism	Secondary metabolites biosynthesis, transport and catabolism	Q	COG2132	Multicopper oxidase	Molecular Function: copper ion binding (GO:0005507);|Cellular Component: extracellular region (GO:0005576);|Molecular Function: L-ascorbate oxidase activity (GO:0008447);	PF00394.21,PF07731.13,PF07732.14	Multicopper oxidase|Multicopper oxidase|Multicopper oxidase	1.90442	2.19666	1.62602	0.527104	0.944182	0.887674
TRINITY_DN5044_c0_g1_i1_3	15.5163	4.41923	-1.81192	0.0462427	0.0952573	0.284811	Down	XP_011629152.1	probable RNA 3'-terminal phosphate cyclase-like protein [Amborella trichopoda]	P10978|POLX_TOBAC	Retrovirus-related Pol polyprotein from transposon TNT 1-94 OS=Nicotiana tabacum OX=4097 PE=2 SV=1	atr:105421860	K11108	RCL1	RNA 3'-terminal phosphate cyclase-like protein	ko03008	Ribosome biogenesis in eukaryotes	--	--	--	--	--	L	COG2801	Retrotransposon protein	Cellular Component: retrotransposon nucleocapsid (GO:0000943);|Molecular Function: nucleic acid binding (GO:0003676);|Molecular Function: RNA-directed DNA polymerase activity (GO:0003964);|Molecular Function: aspartic-type endopeptidase activity (GO:0004190);|Molecular Function: endonuclease activity (GO:0004519);|Molecular Function: zinc ion binding (GO:0008270);|Biological Process: DNA integrat…	--	--	2.37923	2.63185	0.970858	1.32523	0.4249	0
TRINITY_DN19841_c0_g1_i3_1	249.038	695.918	1.48255	8.56179e-31	3.58081e-29	2.79443	Up	XP_011625567.1	splicing factor U2af large subunit B isoform X5 [Amborella trichopoda]	Q9ZR40|U2A2B_NICPL	Splicing factor U2af large subunit B OS=Nicotiana plumbaginifolia OX=4092 GN=U2AF65B PE=2 SV=1	atr:18423147	K12837	U2AF2	splicing factor U2AF 65 kDa subunit	ko03040	Spliceosome	KOG0120	Splicing factor U2AF, large subunit (RRM superfamily)	[A]	INFORMATION STORAGE AND PROCESSING	RNA processing and modification	S	ENOG410XP92	splicing factor (U2AF)	Molecular Function: RNA binding (GO:0003723);|Cellular Component: nucleus (GO:0005634);|Biological Process: mRNA processing (GO:0006397);|Biological Process: RNA splicing (GO:0008380);	PF00076.21,PF16842.4,PF16367.4	RNA recognition motif. (a.k.a. RRM, RBD, or RNP domain)|Occluded RNA-recognition motif|RNA recognition motif	3.71645	4.27817	3.16657	11.491	9.87781	10.8306
TRINITY_DN16729_c0_g1_i1_1	57.8795	22.9386	-1.33527	0.00207602	0.00726389	0.396317	Down	XP_006853946.1	12-oxophytodienoate reductase 7 [Amborella trichopoda]	Q6Z965|OPR7_ORYSJ	12-oxophytodienoate reductase 7 OS=Oryza sativa subsp. japonica OX=39947 GN=OPR7 PE=2 SV=1	atr:18443702	K05894	OPR	12-oxophytodienoic acid reductase	ko00592	alpha-Linolenic acid metabolism	KOG0134	NADH:flavin oxidoreductase/12-oxophytodienoate reductase	[CR]	metabolism|POORLY CHARACTERIZED	Energy production and conversion |General function prediction only	C	COG1902	NADH flavin oxidoreductase, NADH oxidase	Cellular Component: peroxisome (GO:0005777);|Biological Process: response to fungus (GO:0009620);|Biological Process: Jasmonic acid biosynthetic process (GO:0009695);|Molecular Function: FMN binding (GO:0010181);|Biological Process: response to ozone (GO:0010193);|Molecular Function: 12-oxophytodienoate reductase activity (GO:0016629);|Biological Process: oxylipin biosynthetic process (GO:0031408…	PF00724.19	NADH:flavin oxidoreductase / NADH oxidase family	1.67995	1.3628	1.64189	0.687064	0.59248	0.62334
TRINITY_DN46642_c0_g1_i1_4	61.7216	16.4801	-1.90505	0.0175084	0.0434017	0.267007	Down	XP_011621594.1	membrane-anchored ubiquitin-fold protein 3 [Amborella trichopoda]	Q6Z8K4|MUB3_ORYSJ	Membrane-anchored ubiquitin-fold protein 3 OS=Oryza sativa subsp. japonica OX=39947 GN=MUB3 PE=3 SV=1	--	--	--	--	--	--	--	--	--	--	--	S	ENOG4111NRU	membrane-anchored ubiquitin-fold protein	Cellular Component: plasma membrane (GO:0005886);	--	--	1.8614	2.67095	5.26346	0.551188	0.600529	1.58218
TRINITY_DN64562_c0_g5_i1_4	66.4872	12.5693	-2.40318	1.83617e-07	1.56464e-06	0.189048	Down	XP_020531094.1	pantoate--beta-alanine ligase isoform X2 [Amborella trichopoda]	O24210|PANC_ORYSJ	Pantoate--beta-alanine ligase OS=Oryza sativa subsp. japonica OX=39947 GN=PANC PE=2 SV=2	atr:18447246	K01918	panC	pantoate--beta-alanine ligase	ko00770|ko00410	Pantothenate and CoA biosynthesis|beta-Alanine metabolism	KOG3042	Panthothenate synthetase	[H]	metabolism	Coenzyme transport and metabolism	H	COG0414	Catalyzes the condensation of pantoate with beta-alanine in an ATP-dependent reaction via a pantoyl-adenylate intermediate (By similarity)	Molecular Function: pantoate-beta-alanine ligase activity (GO:0004592);|Molecular Function: ATP binding (GO:0005524);|Cellular Component: cytosol (GO:0005829);|Biological Process: embryo development ending in seed dormancy (GO:0009793);|Biological Process: pantothenate biosynthetic process from valine (GO:0033317);|Molecular Function: protein homodimerization activity (GO:0042803);	PF02569.14	Pantoate-beta-alanine ligase	3.79835	3.96808	3.66106	0.371117	0.695259	1.12798
TRINITY_DN15740_c0_g1_i1_3	1172.36	432.695	-1.43799	1.49711e-48	1.11437e-46	0.369082	Down	XP_006848047.1	probable proline transporter 2 [Amborella trichopoda]	Q69LA1|PROT2_ORYSJ	Probable proline transporter 2 OS=Oryza sativa subsp. japonica OX=39947 GN=LOC_Os07g01090 PE=2 SV=1	--	--	--	--	--	--	KOG1303	Amino acid transporters	[E]	metabolism	Amino acid transport and metabolism	E	COG0814	amino acid transport	Biological Process: amino acid transmembrane transport (GO:0003333);|Cellular Component: plasma membrane (GO:0005886);|Molecular Function: amino acid transmembrane transporter activity (GO:0015171);|Cellular Component: integral component of membrane (GO:0016021);	PF01490.17	Transmembrane amino acid transporter protein	29.062	30.3109	31.5018	10.4451	11.5241	12.7305
TRINITY_DN48050_c0_g1_i1_4	65.1256	4.17555	-3.96319	1.02155e-12	1.53595e-11	0.0641153	Down	ERN03514.1	hypothetical protein AMTR_s00003p00270500 [Amborella trichopoda]	Q7EZD7|MST3_ORYSJ	Sugar transport protein MST3 OS=Oryza sativa subsp. japonica OX=39947 GN=MST3 PE=2 SV=1	--	--	--	--	--	--	KOG0254	Predicted transporter (major facilitator superfamily)	[R]	POORLY CHARACTERIZED	General function prediction only	G	ENOG410XNQK	Transporter	Molecular Function: carbohydrate:proton symporter activity (GO:0005351);|Molecular Function: glucose transmembrane transporter activity (GO:0005355);|Cellular Component: integral component of plasma membrane (GO:0005887);|Biological Process: hexose transmembrane transport (GO:0008645);	PF00083.23	Sugar (and other) transporter	4.49177	3.39573	2.78208	0	0.068596	0.669691
TRINITY_DN24316_c0_g1_i1_4	47.4404	18.2006	-1.38213	0.0041469	0.0131304	0.383652	Down	ERN08467.1	hypothetical protein AMTR_s05433p00006310 [Amborella trichopoda]	Q7XM16|C3H30_ORYSJ	Zinc finger CCCH domain-containing protein 30 OS=Oryza sativa subsp. japonica OX=39947 GN=Os04g0663200 PE=2 SV=3	--	--	--	--	--	--	--	--	--	--	--	--	--	--	Molecular Function: DNA binding (GO:0003677);|Cellular Component: nucleus (GO:0005634);|Molecular Function: metal ion binding (GO:0046872);	--	--	2.53866	1.9839	1.78888	1.06311	0.839208	0.619135
TRINITY_DN22667_c0_g1_i1_3	25.7596	60.3389	1.22798	0.00309076	0.0102218	2.34238	Up	ERN10143.1	hypothetical protein AMTR_s00169p00060710 [Amborella trichopoda]	B9GE13|KN12F_ORYSJ	Kinesin-like protein KIN-12F OS=Oryza sativa subsp. japonica OX=39947 GN=KIN12F PE=3 SV=1	atr:18438313	K10400	KIF15	kinesin family member 15	--	--	--	--	--	--	--	Z	COG5059	Kinesin family member	Molecular Function: microtubule motor activity (GO:0003777);|Molecular Function: ATP binding (GO:0005524);|Cellular Component: kinesin complex (GO:0005871);|Cellular Component: microtubule (GO:0005874);|Biological Process: microtubule-based movement (GO:0007018);|Molecular Function: microtubule binding (GO:0008017);|Molecular Function: ATPase activity (GO:0016887);	PF00225.22,PF16796.4	Kinesin motor domain|Microtubule binding	0.108465	0.084714	0.121511	0.230398	0.278444	0.253529
TRINITY_DN21894_c0_g1_i1_3	60.3754	140.623	1.2198	7.94874e-06	5.14637e-05	2.32915	Up	XP_020517608.1	kinesin-like protein KIN-14B isoform X1 [Amborella trichopoda]	A2ZRG4|KN14B_ORYSJ	Kinesin-like protein KIN-14B OS=Oryza sativa subsp. japonica OX=39947 GN=KIN14B PE=3 SV=2	--	--	--	--	--	--	KOG0239	Kinesin (KAR3 subfamily)	[Z]	CELLULAR PROCESSES AND SIGNALING	Cytoskeleton	Z	COG5059	Kinesin family member	Molecular Function: microtubule motor activity (GO:0003777);|Molecular Function: ATP binding (GO:0005524);|Cellular Component: kinesin complex (GO:0005871);|Cellular Component: microtubule (GO:0005874);|Biological Process: microtubule-based movement (GO:0007018);|Molecular Function: microtubule binding (GO:0008017);|Molecular Function: ATPase activity (GO:0016887);	PF00225.22,PF16796.4	Kinesin motor domain|Microtubule binding	0.819918	0.714003	0.64116	1.54904	1.67233	2.00954
TRINITY_DN24497_c0_g1_i1_1	12.6529	32.0634	1.34146	0.023392	0.0548518	2.53408	Up	XP_020517808.1	kinesin-like protein KIN-6 isoform X4 [Amborella trichopoda]	Q6YU88|KN6_ORYSJ	Kinesin-like protein KIN-6 OS=Oryza sativa subsp. japonica OX=39947 GN=KIN6 PE=2 SV=2	nnu:104590018	K10401	KIF18_19	kinesin family member 18/19	--	--	KOG0242	Kinesin-like protein	[Z]	CELLULAR PROCESSES AND SIGNALING	Cytoskeleton	Z	COG5059	Kinesin family member	Molecular Function: microtubule motor activity (GO:0003777);|Molecular Function: ATP binding (GO:0005524);|Cellular Component: kinesin complex (GO:0005871);|Cellular Component: microtubule (GO:0005874);|Biological Process: microtubule-based movement (GO:0007018);|Molecular Function: microtubule binding (GO:0008017);|Molecular Function: ATPase activity (GO:0016887);	PF00225.22,PF16796.4	Kinesin motor domain|Microtubule binding	0.23853	0.0908228	0.0662025	0.319325	0.319191	0.402827
TRINITY_DN21479_c0_g1_i1_3	365.992	146.157	-1.32429	1.08301e-14	1.91625e-13	0.399344	Down	ERN05300.1	hypothetical protein AMTR_s00007p00148280 [Amborella trichopoda]	Q9FFF9|APC1_ARATH	Anaphase-promoting complex subunit 1 OS=Arabidopsis thaliana OX=3702 GN=APC1 PE=2 SV=1	atr:18433474	K03348	APC1	anaphase-promoting complex subunit 1	ko04120	Ubiquitin mediated proteolysis	KOG1858	Anaphase-promoting complex (APC), subunit 1 (meiotic check point regulator/Tsg24)	[DO]	CELLULAR PROCESSES AND SIGNALING|CELLULAR PROCESSES AND SIGNALING	Cell cycle control, cell division, chromosome partitioning |Posttranslational modification, protein turnover, chaperones	O	ENOG410XQ83	Anaphase promoting complex subunit 1	Cellular Component: anaphase-promoting complex (GO:0005680);|Biological Process: metaphase/anaphase transition of mitotic cell cycle (GO:0007091);|Biological Process: embryo sac development (GO:0009553);|Biological Process: embryo development ending in seed dormancy (GO:0009793);|Biological Process: auxin homeostasis (GO:0010252);|Biological Process: anaphase-promoting complex-dependent catabolic…	PF12859.6,PF01851.21	Anaphase-promoting complex subunit 1|Proteasome/cyclosome repeat	2.71146	2.83004	2.70348	1.04827	1.27535	1.08688
TRINITY_DN63258_c0_g2_i2_4	151.353	55.4554	-1.44852	0.00093586	0.0036601	0.366397	Down	XP_020525601.1	ankyrin repeat protein SKIP35 [Amborella trichopoda]	Q9M1Y3|SKI35_ARATH	Ankyrin repeat protein SKIP35 OS=Arabidopsis thaliana OX=3702 GN=SKIP35 PE=1 SV=1	--	--	--	--	--	--	--	--	--	--	--	S	ENOG4110YQV	F-box ankyrin repeat protein	--	--	--	4.27597	6.64449	3.67584	1.67661	1.20616	2.60931
TRINITY_DN64383_c0_g1_i1_4	432.337	147.341	-1.553	8.31499e-22	2.31495e-20	0.340802	Down	XP_006843763.2	AP2/ERF and B3 domain-containing transcription repressor RAV2 [Amborella trichopoda]	P82280|RAV2_ARATH	AP2/ERF and B3 domain-containing transcription repressor RAV2 OS=Arabidopsis thaliana OX=3702 GN=RAV2 PE=1 SV=1	atr:18433617	K09287	RAV	RAV-like factor	--	--	--	--	--	--	--	K	ENOG4110AU5	AP2 ERF and B3 domain-containing	Molecular Function: DNA-binding transcription factor activity (GO:0003700);|Cellular Component: nucleus (GO:0005634);|Biological Process: Ethylene-activated signaling pathway (GO:0009873);|Molecular Function: sequence-specific DNA binding (GO:0043565);|Biological Process: negative regulation of transcription, DNA-templated (GO:0045892);	PF02362.20,PF00847.19	B3 DNA binding domain|AP2 domain	10.0725	10.6059	10.4675	3.62771	3.41475	3.91574
TRINITY_DN65699_c1_g1_i5_4	1138.76	400.402	-1.50794	1.96611e-50	1.5356e-48	0.351612	Down	XP_006840700.1	probable boron transporter 2 isoform X1 [Amborella trichopoda]	Q8VYR7|BOR1_ARATH	Boron transporter 1 OS=Arabidopsis thaliana OX=3702 GN=BOR1 PE=1 SV=1	--	--	--	--	--	--	KOG1172	Na+-independent Cl/HCO3 exchanger AE1 and related transporters (SLC4 family)	[P]	metabolism	Inorganic ion transport and metabolism	U	ENOG410XPHD	solute carrier family 4	Molecular Function: inorganic anion exchanger activity (GO:0005452);|Cellular Component: endosome (GO:0005768);|Cellular Component: vacuole (GO:0005773);|Cellular Component: integral component of plasma membrane (GO:0005887);|Biological Process: response to boron-containing substance (GO:0010036);|Molecular Function: anion:anion antiporter activity (GO:0015301);|Biological Process: borate transpo…	PF00955.20	HCO3- transporter family	13.0654	12.2286	13.6552	4.53977	5.30002	4.31886
TRINITY_DN32929_c0_g1_i1_4	70.1488	28.3365	-1.30776	0.000861818	0.00340061	0.403948	Down	XP_006827528.1	calmodulin-binding receptor-like cytoplasmic kinase 2 [Amborella trichopoda]	Q8VZJ9|CRCK2_ARATH	Calmodulin-binding receptor-like cytoplasmic kinase 2 OS=Arabidopsis thaliana OX=3702 GN=CRCK2 PE=2 SV=1	--	--	--	--	--	--	KOG1187	Serine/threonine protein kinase	[T]	CELLULAR PROCESSES AND SIGNALING	Signal transduction mechanisms	T	COG0515	Serine Threonine protein kinase	--	PF00069.24,PF07714.16	Protein kinase domain|Protein tyrosine kinase	1.65651	2.18152	1.96324	0.894978	0.99693	0.535558
TRINITY_DN19870_c0_g1_i7_3	76.9827	35.0689	-1.13434	0.00181013	0.00645254	0.455543	Down	ERN10090.1	hypothetical protein AMTR_s00013p00260230 [Amborella trichopoda]	Q9SV68|QORH_ARATH	Chloroplast envelope quinone oxidoreductase homolog OS=Arabidopsis thaliana OX=3702 GN=CEQORH PE=1 SV=1	--	--	--	--	--	--	KOG1198	Zinc-binding oxidoreductase	[CR]	metabolism|POORLY CHARACTERIZED	Energy production and conversion |General function prediction only	C	COG0604	alcohol dehydrogenase	Cellular Component: vacuole (GO:0005773);|Cellular Component: plasma membrane (GO:0005886);|Cellular Component: chloroplast (GO:0009507);|Cellular Component: chloroplast thylakoid membrane (GO:0009535);|Cellular Component: chloroplast inner membrane (GO:0009706);|Cellular Component: chloroplast envelope (GO:0009941);|Molecular Function: oxidoreductase activity (GO:0016491);	PF13602.5,PF00107.25,PF08240.11	Zinc-binding dehydrogenase|Zinc-binding dehydrogenase|Alcohol dehydrogenase GroES-like domain	2.20245	2.50969	2.23746	0.904356	1.14654	1.25837
TRINITY_DN46661_c0_g1_i2_4	24.0115	1.29355	-4.21432	1.31271e-05	8.12812e-05	0.053872	Down	XP_006848509.1	putative quinone-oxidoreductase homolog, chloroplastic isoform X1 [Amborella trichopoda]	Q9SV68|QORH_ARATH	Chloroplast envelope quinone oxidoreductase homolog OS=Arabidopsis thaliana OX=3702 GN=CEQORH PE=1 SV=1	--	--	--	--	--	--	KOG1198	Zinc-binding oxidoreductase	[CR]	metabolism|POORLY CHARACTERIZED	Energy production and conversion |General function prediction only	C	COG0604	alcohol dehydrogenase	Cellular Component: vacuole (GO:0005773);|Cellular Component: plasma membrane (GO:0005886);|Cellular Component: chloroplast (GO:0009507);|Cellular Component: chloroplast thylakoid membrane (GO:0009535);|Cellular Component: chloroplast inner membrane (GO:0009706);|Cellular Component: chloroplast envelope (GO:0009941);|Molecular Function: oxidoreductase activity (GO:0016491);	--	--	1.60783	2.01042	2.88305	4.0924e-27	2.70483e-41	0.323649
TRINITY_DN63544_c0_g4_i1_4	64.1337	17.9546	-1.83673	2.62164e-05	0.000152491	0.279956	Down	XP_006847936.2	cysteine-rich receptor-like protein kinase 2 isoform X2 [Amborella trichopoda]	Q9CAL3|CRK2_ARATH	Cysteine-rich receptor-like protein kinase 2 OS=Arabidopsis thaliana OX=3702 GN=CRK2 PE=1 SV=1	--	--	--	--	--	--	--	--	--	--	--	T	COG0515	Serine Threonine protein kinase	--	PF07714.16,PF00069.24,PF01657.16	Protein tyrosine kinase|Protein kinase domain|Salt stress response/antifungal	1.85706	2.24804	2.26626	0.33255	0.515573	1.01118
TRINITY_DN64361_c2_g1_i7_4	185.393	50.2061	-1.88466	2.28215e-06	1.63766e-05	0.270808	Down	XP_006847936.2	cysteine-rich receptor-like protein kinase 2 isoform X2 [Amborella trichopoda]	Q9CAL3|CRK2_ARATH	Cysteine-rich receptor-like protein kinase 2 OS=Arabidopsis thaliana OX=3702 GN=CRK2 PE=1 SV=1	--	--	--	--	--	--	--	--	--	--	--	T	COG0515	Serine Threonine protein kinase	--	PF01657.16,PF07714.16,PF00069.24	Salt stress response/antifungal|Protein tyrosine kinase|Protein kinase domain	4.60561	3.71591	2.56116	1.37323	0.788084	0.87814
TRINITY_DN66203_c0_g1_i1_4	432.138	162.839	-1.40805	2.50818e-13	3.96569e-12	0.376821	Down	XP_020528981.1	uncharacterized protein LOC18443927 isoform X2 [Amborella trichopoda]	F4J4N3|DIR17_ARATH	Dirigent protein 17 OS=Arabidopsis thaliana OX=3702 GN=DIR17 PE=2 SV=1	--	--	--	--	--	--	--	--	--	--	--	S	ENOG410YRIM	AT hook motif family protein	Cellular Component: apoplast (GO:0048046);	PF09465.9	Lamin-B receptor of TUDOR domain	3.9375	3.01958	3.32451	1.63579	1.1441	1.21658
TRINITY_DN20200_c0_g1_i2_3	805.919	309.548	-1.38047	3.10718e-32	1.37794e-30	0.384094	Down	XP_006838972.1	G-type lectin S-receptor-like serine/threonine-protein kinase SD2-5 [Amborella trichopoda]	Q9ZVA2|EP1L2_ARATH	EP1-like glycoprotein 2 OS=Arabidopsis thaliana OX=3702 GN=At1g78830 PE=1 SV=1	--	--	--	--	--	--	--	--	--	--	--	T	ENOG410YBSH	G-type lectin S-receptor-like serine threonine-protein kinase	Cellular Component: cell wall (GO:0005618);|Cellular Component: Golgi apparatus (GO:0005794);|Cellular Component: plasma membrane (GO:0005886);|Cellular Component: plant-type cell wall (GO:0009505);|Cellular Component: plasmodesma (GO:0009506);|Biological Process: response to cytokinin (GO:0009735);|Molecular Function: carbohydrate binding (GO:0030246);|Cellular Component: apoplast (GO:0048046);	PF01453.23	D-mannose binding lectin	25.0759	22.9917	23.0231	9.71868	9.33733	9.17354
TRINITY_DN51995_c0_g1_i1_4	82.8019	16.2272	-2.35125	1.03547e-08	1.046e-07	0.195977	Down	XP_006844659.1	Ethylene-responsive transcription factor LEP [Amborella trichopoda]	Q9FZ90|ERF87_ARATH	Ethylene-responsive transcription factor ERF087 OS=Arabidopsis thaliana OX=3702 GN=ERF087 PE=2 SV=1	atr:18434527	K09286	EREBP	EREBP-like factor	--	--	--	--	--	--	--	K	ENOG410YPK8	transcription factor	Molecular Function: DNA binding (GO:0003677);|Molecular Function: DNA-binding transcription factor activity (GO:0003700);|Cellular Component: nucleus (GO:0005634);|Biological Process: Ethylene-activated signaling pathway (GO:0009873);	PF00847.19	AP2 domain	2.14591	2.37433	2.13814	0.429726	0.527989	0.413251
TRINITY_DN19204_c0_g1_i1_1	301.127	40.0814	-2.90937	6.81901e-37	3.56888e-35	0.133105	Down	XP_011624389.1	FHA domain-containing protein PS1 isoform X1 [Amborella trichopoda]	B7SY83|PS1_ARATH	FHA domain-containing protein PS1 OS=Arabidopsis thaliana OX=3702 GN=PS1 PE=2 SV=1	--	--	--	--	--	--	KOG1881	Anion exchanger adaptor protein Kanadaptin, contains FHA domain	[R]	POORLY CHARACTERIZED	General function prediction only	T	ENOG4111R97	Forkhead-associated domain-containing protein FHA domain-containing protein	Biological Process: pollen development (GO:0009555);|Biological Process: meiotic cell cycle (GO:0051321);	PF13638.5,PF00498.25,PF16697.4	PIN domain|FHA domain|Inner membrane component of T3SS, cytoplasmic domain	4.05761	3.8804	4.54025	0.626221	0.597908	0.483716
TRINITY_DN18436_c0_g1_i1_4	15.6302	0	#NAME?	0.00868831	0.024376	0	Down	XP_006851508.1	GDSL esterase/lipase At5g03610 [Amborella trichopoda]	Q9LZS7|GDL71_ARATH	GDSL esterase/lipase At5g03610 OS=Arabidopsis thaliana OX=3702 GN=At5g03610 PE=2 SV=1	--	--	--	--	--	--	--	--	--	--	--	S	ENOG4111T31	GDSL esterase lipase	Cellular Component: extracellular region (GO:0005576);|Biological Process: lipid catabolic process (GO:0016042);|Molecular Function: hydrolase activity, acting on ester bonds (GO:0016788);	--	--	3.3489	0.209734	1.34416	8.99765e-23	4.99697e-09	1.92732e-09
TRINITY_DN63714_c0_g1_i2_4	1687.84	826.551	-1.03001	8.47522e-16	1.62343e-14	0.489708	Down	XP_020530707.1	histidine kinase 1 isoform X2 [Amborella trichopoda]	Q9SXL4|AHK1_ARATH	Histidine kinase 1 OS=Arabidopsis thaliana OX=3702 GN=AHK1 PE=1 SV=2	--	--	--	--	--	--	KOG0519	Sensory transduction histidine kinase	[T]	CELLULAR PROCESSES AND SIGNALING	Signal transduction mechanisms	T	ENOG410XT1K	Histidine kinase	Molecular Function: phosphorelay sensor kinase activity (GO:0000155);|Molecular Function: osmosensor activity (GO:0005034);|Cellular Component: intracellular (GO:0005622);|Cellular Component: plasma membrane (GO:0005886);|Biological Process: response to osmotic stress (GO:0006970);|Biological Process: response to water deprivation (GO:0009414);|Biological Process: abscisic acid-activated signalin…	PF02518.25,PF00072.23,PF00512.24	Histidine kinase-, DNA gyrase B-, and HSP90-like ATPase|Response regulator receiver domain|His Kinase A (phospho-acceptor) domain	16.6527	16.4864	14.6851	6.26482	8.9056	9.07498
TRINITY_DN66014_c0_g1_i5_4	224.976	46.3953	-2.27772	3.86968e-15	7.08104e-14	0.206223	Down	XP_020528292.1	kinesin-like protein KIN-14A [Amborella trichopoda]	F4J2M6|KN14L_ARATH	Kinesin-like protein KIN-14L OS=Arabidopsis thaliana OX=3702 GN=KIN14L PE=3 SV=2	atr:18442821	K10406	KIFC2_3	kinesin family member C2/C3	--	--	KOG0239	Kinesin (KAR3 subfamily)	[Z]	CELLULAR PROCESSES AND SIGNALING	Cytoskeleton	Z	COG5059	Kinesin family member	Molecular Function: microtubule motor activity (GO:0003777);|Molecular Function: ATP binding (GO:0005524);|Cellular Component: kinesin complex (GO:0005871);|Cellular Component: microtubule (GO:0005874);|Biological Process: microtubule-based movement (GO:0007018);|Molecular Function: microtubule binding (GO:0008017);|Molecular Function: ATPase activity (GO:0016887);	--	--	3.92171	3.54447	2.71418	0.863507	0.887765	0.411718
TRINITY_DN66287_c0_g1_i1_4	27.2488	10.8379	-1.33012	0.042809	0.089528	0.397736	Down	XP_006840801.2	rust resistance kinase Lr10 [Amborella trichopoda]	F4KA50|LRL22_ARATH	LEAF RUST 10 DISEASE-RESISTANCE LOCUS RECEPTOR-LIKE PROTEIN KINASE-like 2.2 OS=Arabidopsis thaliana OX=3702 GN=LRK10L-2.2 PE=3 SV=2	--	--	--	--	--	--	KOG1187	Serine/threonine protein kinase	[T]	CELLULAR PROCESSES AND SIGNALING	Signal transduction mechanisms	T	COG0515	Serine Threonine protein kinase	--	--	--	2.37941	1.97275	3.82627	0.600422	1.53761	1.2624
TRINITY_DN61926_c0_g1_i3_4	102.232	38.8117	-1.39728	2.02371e-05	0.000120516	0.379643	Down	ERN18047.1	hypothetical protein AMTR_s00046p00196890 [Amborella trichopoda]	Q9LXA5|LRK91_ARATH	L-type lectin-domain containing receptor kinase IX.1 OS=Arabidopsis thaliana OX=3702 GN=LECRK91 PE=1 SV=1	--	--	--	--	--	--	--	--	--	--	--	T	COG0515	Serine Threonine protein kinase	--	PF00139.18,PF00069.24,PF07714.16	Legume lectin domain|Protein kinase domain|Protein tyrosine kinase	3.02429	2.38318	2.51605	0.980337	1.10154	1.05249
TRINITY_DN10567_c0_g1_i2_3	114.737	56.0695	-1.03304	0.000435695	0.00187689	0.48868	Down	ERN05393.1	hypothetical protein AMTR_s00007p00218580 [Amborella trichopoda]	Q501D5|MCMBP_ARATH	Mini-chromosome maintenance complex-binding protein OS=Arabidopsis thaliana OX=3702 GN=ETG1 PE=1 SV=1	--	--	--	--	--	--	KOG2545	Conserved membrane protein	[S]	POORLY CHARACTERIZED	Function unknown	S	ENOG410XNU0	Minichromosome maintenance complex binding protein	Cellular Component: nuclear chromatin (GO:0000790);|Molecular Function: chromatin binding (GO:0003682);|Cellular Component: nucleus (GO:0005634);|Biological Process: DNA replication (GO:0006260);|Biological Process: DNA-dependent DNA replication (GO:0006261);|Biological Process: postreplication repair (GO:0006301);|Biological Process: sister chromatid cohesion (GO:0007062);|Cellular Component: ch…	PF09739.8	Mini-chromosome maintenance replisome factor	2.05425	1.96994	2.00714	1.04753	1.04279	0.957825
TRINITY_DN7737_c0_g1_i1_4	21.6109	4.41579	-2.29101	0.0232785	0.0546477	0.204332	Down	XP_020523747.1	uncharacterized protein LOC18435599 [Amborella trichopoda]	Q9LZA5|NMAT3_ARATH	Nuclear intron maturase 3, mitochondrial OS=Arabidopsis thaliana OX=3702 GN=NMAT3 PE=3 SV=2	--	--	--	--	--	--	KOG1075	FOG: Reverse transcriptase	[R]	POORLY CHARACTERIZED	General function prediction only	L	COG3344	RNA-directed DNA polymerase	Biological Process: Group II intron splicing (GO:0000373);|Molecular Function: DNA binding (GO:0003677);|Molecular Function: RNA-directed DNA polymerase activity (GO:0003964);|Molecular Function: endonuclease activity (GO:0004519);|Cellular Component: mitochondrion (GO:0005739);|Biological Process: intron homing (GO:0006314);|Molecular Function: metal ion binding (GO:0046872);|Biological Process:…	PF01348.20	Type II intron maturase	1.85916	0.431067	2.19467	0.301048	0.274397	0.454652
TRINITY_DN64987_c0_g1_i1_4	207.914	48.5827	-2.09747	5.07762e-17	1.05746e-15	0.233668	Down	XP_020530579.1	oligopeptide transporter 4 isoform X2 [Amborella trichopoda]	Q9FME8|OPT4_ARATH	Oligopeptide transporter 4 OS=Arabidopsis thaliana OX=3702 GN=OPT4 PE=1 SV=1	--	--	--	--	--	--	KOG2262	Sexual differentiation process protein ISP4	[T]	CELLULAR PROCESSES AND SIGNALING	Signal transduction mechanisms	S	ENOG410XNZC	oligo-peptide transporter	Cellular Component: integral component of plasma membrane (GO:0005887);|Biological Process: protein transport (GO:0015031);|Cellular Component: membrane (GO:0016020);|Molecular Function: oligopeptide transmembrane transporter activity (GO:0035673);|Biological Process: response to karrikin (GO:0080167);	PF03169.14	OPT oligopeptide transporter protein	5.20461	5.37052	5.44455	1.07567	1.30209	1.50547
TRINITY_DN57044_c0_g2_i1_4	19.445	3.77131	-2.36626	0.00669412	0.0196258	0.193947	Down	XP_020531129.1	pentatricopeptide repeat-containing protein At1g77405 [Amborella trichopoda]	Q1PFC5|PP130_ARATH	Pentatricopeptide repeat-containing protein At1g77405 OS=Arabidopsis thaliana OX=3702 GN=At1g77405 PE=2 SV=1	--	--	--	--	--	--	KOG4197	FOG: PPR repeat	[R]	POORLY CHARACTERIZED	General function prediction only	S	ENOG410Z7Z7	Pentatricopeptide repeat-containing protein	--	PF13041.5,PF01535.19,PF12854.6,PF13812.5	PPR repeat family|PPR repeat|PPR repeat|Pentatricopeptide repeat domain	1.13654	1.05452	1.0283	0.423709	0.218112	1.86691e-10
TRINITY_DN15990_c0_g1_i1_4	6.32835	0	#NAME?	0.0153095	0.0387866	0	Down	XP_020528688.1	pentatricopeptide repeat-containing protein At3g24000, mitochondrial-like [Amborella trichopoda]	Q9FWA6|PP207_ARATH	Pentatricopeptide repeat-containing protein At3g02330, mitochondrial OS=Arabidopsis thaliana OX=3702 GN=PCMP-E90 PE=2 SV=2	--	--	--	--	--	--	KOG4197	FOG: PPR repeat	[R]	POORLY CHARACTERIZED	General function prediction only	S	ENOG410Z7Z7	Pentatricopeptide repeat-containing protein	--	PF13041.5,PF01535.19,PF12854.6,PF13812.5	PPR repeat family|PPR repeat|PPR repeat|Pentatricopeptide repeat domain	0.640414	1.48159	0.325452	0	0	0
TRINITY_DN12764_c0_g1_i1_3	195.871	86.9008	-1.17246	2.7314e-07	2.27008e-06	0.443664	Down	XP_006858447.1	Peroxidase 43 [Amborella trichopoda]	Q9SZH2|PER43_ARATH	Peroxidase 43 OS=Arabidopsis thaliana OX=3702 GN=PER43 PE=3 SV=2	atr:18448315	K00430	E1.11.1.7	Peroxidase	ko00940	Phenylpropanoid biosynthesis	--	--	--	--	--	G	ENOG410YB2Z	Peroxidase	Molecular Function: Peroxidase activity (GO:0004601);|Cellular Component: extracellular region (GO:0005576);|Biological Process: response to oxidative stress (GO:0006979);|Cellular Component: plant-type cell wall (GO:0009505);|Cellular Component: plasmodesma (GO:0009506);|Molecular Function: heme binding (GO:0020037);|Biological Process: hydrogen peroxide catabolic process (GO:0042744);|Molecular…	PF00141.22	Peroxidase	5.69277	6.36406	4.96591	2.32185	2.84192	2.63726
TRINITY_DN66328_c0_g1_i1_4	1049.15	341.236	-1.62037	3.84582e-43	2.49036e-41	0.325251	Down	XP_006849776.1	phosphate transporter PHO1 homolog 1 [Amborella trichopoda]	Q93ZF5|PHO11_ARATH	Phosphate transporter PHO1 homolog 1 OS=Arabidopsis thaliana OX=3702 GN=PHO1-H1 PE=2 SV=1	--	--	--	--	--	--	KOG1162	Predicted small molecule transporter	[U]	CELLULAR PROCESSES AND SIGNALING	Intracellular trafficking, secretion, and vesicular transport	T	COG5409	Xenotropic and polytropic retrovirus receptor 1	Cellular Component: Golgi apparatus (GO:0005794);|Cellular Component: trans-Golgi network (GO:0005802);|Cellular Component: plasma membrane (GO:0005886);|Biological Process: phosphate ion transport (GO:0006817);|Molecular Function: phosphate ion transmembrane transporter activity (GO:0015114);|Cellular Component: integral component of membrane (GO:0016021);|Biological Process: cellular response t…	PF03124.13,PF03105.18	EXS family|SPX domain	13.5378	15.1197	16.0353	5.24906	4.96231	4.8188
TRINITY_DN66130_c0_g1_i4_4	835.871	377.925	-1.14518	1.08614e-24	3.49253e-23	0.452133	Down	XP_020521908.1	phospholipid-transporting ATPase 3 isoform X2 [Amborella trichopoda]	Q9XIE6|ALA3_ARATH	Phospholipid-transporting ATPase 3 OS=Arabidopsis thaliana OX=3702 GN=ALA3 PE=1 SV=2	atr:18432562	K14802	DRS2, ATP8A	phospholipid-transporting ATPase	--	--	KOG0206	P-type ATPase	[R]	POORLY CHARACTERIZED	General function prediction only	P	COG0474	P-type atpase	Cellular Component: Golgi membrane (GO:0000139);|Molecular Function: magnesium ion binding (GO:0000287);|Molecular Function: phospholipid-translocating ATPase activity (GO:0004012);|Molecular Function: ATP binding (GO:0005524);|Molecular Function: phospholipid transporter activity (GO:0005548);|Cellular Component: endosome (GO:0005768);|Cellular Component: endoplasmic reticulum membrane (GO:00057…	PF16212.4,PF00702.25,PF13246.5,PF16209.4,PF00122.19	Phospholipid-translocating P-type ATPase C-terminal|haloacid dehalogenase-like hydrolase|Cation transport ATPase (P-type)|Phospholipid-translocating ATPase N-terminal|E1-E2 ATPase	8.32309	8.35637	8.76826	3.89485	4.35017	3.6419
TRINITY_DN5975_c0_g1_i1_1	386.085	167.514	-1.20464	7.54158e-12	1.05548e-10	0.433878	Down	XP_020522264.1	plastidial pyruvate kinase 4, chloroplastic [Amborella trichopoda]	Q9M3B6|PKP4_ARATH	Plastidial pyruvate kinase 4, chloroplastic OS=Arabidopsis thaliana OX=3702 GN=PKP4 PE=2 SV=1	atr:18433182	K00873	PK, pyk	pyruvate kinase	ko00620|ko00230|ko00010	Pyruvate metabolism|Purine metabolism|Glycolysis / Gluconeogenesis	KOG2323	Pyruvate kinase	[G]	metabolism	Carbohydrate transport and metabolism	G	COG0469	Pyruvate kinase	Molecular Function: magnesium ion binding (GO:0000287);|Molecular Function: pyruvate kinase activity (GO:0004743);|Molecular Function: ATP binding (GO:0005524);|Cellular Component: cytoplasm (GO:0005737);|Biological Process: glycolytic process (GO:0006096);|Cellular Component: chloroplast stroma (GO:0009570);|Molecular Function: kinase activity (GO:0016301);|Molecular Function: potassium ion bind…	PF00224.20	Pyruvate kinase, barrel domain	5.39857	4.77459	5.24987	3.05582	2.14093	1.70113
TRINITY_DN65773_c0_g1_i1_4	208.983	78.2989	-1.41632	0.000360046	0.00159194	0.374666	Down	XP_011625480.1	polyadenylate-binding protein RBP47B' isoform X2 [Amborella trichopoda]	Q8VXZ9|R47BP_ARATH	Polyadenylate-binding protein RBP47B' OS=Arabidopsis thaliana OX=3702 GN=RBP47B' PE=2 SV=1	--	--	--	--	--	--	KOG0118	FOG: RRM domain	[R]	POORLY CHARACTERIZED	General function prediction only	S	COG0724	Rna-binding protein	Molecular Function: mRNA binding (GO:0003729);|Cellular Component: nucleus (GO:0005634);|Biological Process: mRNA processing (GO:0006397);|Molecular Function: poly(A) binding (GO:0008143);|Cellular Component: cytoplasmic stress granule (GO:0010494);|Biological Process: cellular response to heat (GO:0034605);	PF00076.21	RNA recognition motif. (a.k.a. RRM, RBD, or RNP domain)	4.51748	3.52607	2.50682	1.2183	1.92734	0.928565
TRINITY_DN24381_c0_g1_i1_3	12.4725	0.589819	-4.40233	0.0250641	0.0580067	0.0472896	Down	XP_020530156.1	PRA1 family protein B3 [Amborella trichopoda]	O80915|PR1B4_ARATH	PRA1 family protein B4 OS=Arabidopsis thaliana OX=3702 GN=PRA1B4 PE=1 SV=1	atr:18423470	K20359	RABAC1, PRAF1	PRA1 family protein 1	--	--	KOG3142	Prenylated rab acceptor 1	[U]	CELLULAR PROCESSES AND SIGNALING	Intracellular trafficking, secretion, and vesicular transport	S	COG4886	leucine Rich Repeat	Cellular Component: endosome (GO:0005768);|Cellular Component: endoplasmic reticulum (GO:0005783);|Cellular Component: Golgi apparatus (GO:0005794);|Cellular Component: trans-Golgi network (GO:0005802);|Cellular Component: cytosol (GO:0005829);|Cellular Component: endosome membrane (GO:0010008);|Cellular Component: integral component of membrane (GO:0016021);|Biological Process: vesicle-mediated …	PF03208.18	PRA1 family protein	2.91049e-10	0.876599	0.668094	1.41938e-07	0.0609474	0.00632722
TRINITY_DN66512_c0_g1_i12_4	245.277	122.152	-1.00573	3.65189e-07	2.97492e-06	0.498017	Down	XP_020525339.1	pre-mRNA-processing protein 40C [Amborella trichopoda]	Q9LT25|PR40C_ARATH	Pre-mRNA-processing protein 40C OS=Arabidopsis thaliana OX=3702 GN=MED35C PE=1 SV=1	atr:18437621	K12824	TCERG1, CA150	transcription elongation regulator 1	ko03040	Spliceosome	KOG0155	transcription factor CA150	[K]	INFORMATION STORAGE AND PROCESSING	Transcription	A	ENOG410XPZW	transcription elongation regulator	Cellular Component: nucleus (GO:0005634);|Molecular Function: RNA polymerase binding (GO:0070063);	PF00397.25,PF01846.18	WW domain|FF domain	2.68899	3.4672	3.22166	1.47449	1.39026	1.95498
TRINITY_DN83144_c0_g1_i1_4	26.7745	0	#NAME?	8.17284e-09	8.36819e-08	0	Down	ERN10619.1	hypothetical protein AMTR_s00028p00174370 [Amborella trichopoda]	Q9FJ75|WAXS4_ARATH	Probable long-chain-alcohol O-fatty-acyltransferase 4 OS=Arabidopsis thaliana OX=3702 GN=AT4 PE=2 SV=1	--	--	--	--	--	--	--	--	--	--	--	S	ENOG410Y3K5	long-chain-alcohol O-fatty-acyltransferase	Biological Process: lipid metabolic process (GO:0006629);|Cellular Component: integral component of membrane (GO:0016021);|Molecular Function: long-chain-alcohol O-fatty-acyltransferase activity (GO:0047196);|Molecular Function: arachidoyl-CoA:1-dodecanol O-acyltransferase activity (GO:0102966);|Molecular Function: wax ester synthase activity (GO:0103095);	--	--	3.54281	2.58565	3.62046	0	0	0
TRINITY_DN21307_c0_g2_i1_3	111.028	2.88372	-5.26685	1.60635e-20	4.14578e-19	0.0259729	Down	XP_020523178.1	protease Do-like 1, chloroplastic isoform X1 [Amborella trichopoda]	O22609|DEGP1_ARATH	Protease Do-like 1, chloroplastic OS=Arabidopsis thaliana OX=3702 GN=DEGP1 PE=1 SV=2	--	--	--	--	--	--	KOG1320	Serine protease	[O]	CELLULAR PROCESSES AND SIGNALING	Posttranslational modification, protein turnover, chaperones	O	COG0265	Serine protease	Molecular Function: serine-type endopeptidase activity (GO:0004252);|Cellular Component: nucleus (GO:0005634);|Molecular Function: serine-type peptidase activity (GO:0008236);|Cellular Component: chloroplast (GO:0009507);|Cellular Component: chloroplast thylakoid (GO:0009534);|Cellular Component: chloroplast thylakoid membrane (GO:0009535);|Cellular Component: thylakoid (GO:0009579);|Biological P…	PF13365.5,PF00089.25	Trypsin-like peptidase domain|Trypsin	3.08108	2.77233	4.41172	0.0801205	0.0369725	0.162133
TRINITY_DN21428_c1_g1_i1_3	351.224	102.564	-1.77586	9.67303e-13	1.45762e-11	0.29202	Down	XP_006827931.2	protein DETOXIFICATION 27 isoform X1 [Amborella trichopoda]	Q9FKQ1|DTX27_ARATH	Protein DETOXIFICATION 27 OS=Arabidopsis thaliana OX=3702 GN=DTX27 PE=2 SV=1	atr:18423266	K03327	TC.MATE, SLC47A, norM, mdtK, dinF	multidrug resistance protein, MATE family	--	--	KOG1347	Uncharacterized membrane protein, predicted efflux pump	[R]	POORLY CHARACTERIZED	General function prediction only	V	COG0534	Mate efflux family protein	Biological Process: drug transmembrane transport (GO:0006855);|Molecular Function: drug transmembrane transporter activity (GO:0015238);|Molecular Function: antiporter activity (GO:0015297);|Cellular Component: integral component of membrane (GO:0016021);	PF01554.17	MatE	6.97463	8.97607	9.45999	3.49489	2.04199	2.12481
TRINITY_DN55821_c0_g1_i3_2	726.335	302.373	-1.26431	1.21424e-20	3.15046e-19	0.416299	Down	ERN17212.1	hypothetical protein AMTR_s00044p00165760 [Amborella trichopoda]	O81791|RKD5_ARATH	Protein RKD5 OS=Arabidopsis thaliana OX=3702 GN=RKD5 PE=3 SV=1	--	--	--	--	--	--	--	--	--	--	--	K	ENOG410YJ4A	RWP-RK domain-containing protein	Molecular Function: DNA binding (GO:0003677);|Molecular Function: DNA-binding transcription factor activity (GO:0003700);|Cellular Component: nucleus (GO:0005634);|Biological Process: regulation of transcription, DNA-templated (GO:0006355);	PF02042.14	RWP-RK domain	13.0344	11.9944	10.4201	4.68831	5.51415	5.05969
TRINITY_DN24620_c0_g1_i3_1	955.959	397.839	-1.26476	5.81734e-33	2.65112e-31	0.416168	Down	ERN03417.1	hypothetical protein AMTR_s00003p00260350 [Amborella trichopoda]	Q06BH3|SRF1_ARATH	Protein STRUBBELIG-RECEPTOR FAMILY 1 OS=Arabidopsis thaliana OX=3702 GN=SRF1 PE=1 SV=2	--	--	--	--	--	--	--	--	--	--	--	T	COG0515	Serine Threonine protein kinase	--	PF07714.16,PF00069.24,PF13855.5,PF12799.6	Protein tyrosine kinase|Protein kinase domain|Leucine rich repeat|Leucine Rich repeats (2 copies)	12.9653	11.8009	11.9036	5.31908	5.01051	5.43991
TRINITY_DN58898_c0_g1_i3_4	958.853	464.292	-1.04628	3.47071e-16	6.83816e-15	0.484216	Down	XP_011621413.1	protein TIME FOR COFFEE isoform X2 [Amborella trichopoda]	Q94KE2|TIC_ARATH	Protein TIME FOR COFFEE OS=Arabidopsis thaliana OX=3702 GN=TIC PE=1 SV=2	--	--	--	--	--	--	--	--	--	--	--	S	ENOG410Y4BV	Protein TIME FOR	Cellular Component: nucleus (GO:0005634);|Biological Process: regulation of circadian rhythm (GO:0042752);|Biological Process: rhythmic process (GO:0048511);	--	--	7.39217	8.94468	8.10529	4.16036	3.56	4.51443
TRINITY_DN54344_c0_g1_i1_4	75.6588	13.5191	-2.48451	7.50976e-06	4.88966e-05	0.178685	Down	XP_011622067.1	protein XRI1 isoform X1 [Amborella trichopoda]	Q6NLW5|XRI1_ARATH	Protein XRI1 OS=Arabidopsis thaliana OX=3702 GN=XRI1 PE=1 SV=2	--	--	--	--	--	--	--	--	--	--	--	S	ENOG410YGP1	NA	Cellular Component: nucleus (GO:0005634);|Biological Process: DNA repair (GO:0006281);|Biological Process: male meiotic nuclear division (GO:0007140);|Biological Process: female meiotic nuclear division (GO:0007143);|Biological Process: pollen development (GO:0009555);|Biological Process: response to X-ray (GO:0010165);	--	--	1.59698	1.16457	1.87113	0.799946	0.0602828	4.84401e-05
TRINITY_DN22326_c0_g2_i2_1	318.514	100.895	-1.6585	2.60678e-18	5.91778e-17	0.316768	Down	XP_020532051.1	subtilisin-like protease SBT5.6 [Amborella trichopoda]	Q9FK76|SBT56_ARATH	Subtilisin-like protease SBT5.6 OS=Arabidopsis thaliana OX=3702 GN=SBT5.6 PE=2 SV=1	--	--	--	--	--	--	--	--	--	--	--	O	COG1404	peptidase (S8 and S53, subtilisin, kexin, sedolisin	Molecular Function: serine-type endopeptidase activity (GO:0004252);|Cellular Component: extracellular region (GO:0005576);	PF00082.21,PF05922.15,PF02225.21	Subtilase family|Peptidase inhibitor I9|PA domain	6.10621	5.55842	5.43724	2.16441	1.35324	2.08204
TRINITY_DN21270_c0_g2_i2_3	280.594	66.2191	-2.08317	3.36141e-22	9.49492e-21	0.235996	Down	XP_020532051.1	subtilisin-like protease SBT5.6 [Amborella trichopoda]	Q9FK76|SBT56_ARATH	Subtilisin-like protease SBT5.6 OS=Arabidopsis thaliana OX=3702 GN=SBT5.6 PE=2 SV=1	--	--	--	--	--	--	--	--	--	--	--	O	COG1404	peptidase (S8 and S53, subtilisin, kexin, sedolisin	Molecular Function: serine-type endopeptidase activity (GO:0004252);|Cellular Component: extracellular region (GO:0005576);	PF00082.21,PF05922.15,PF02225.21	Subtilase family|Peptidase inhibitor I9|PA domain	4.11927	3.95996	4.27872	0.896649	0.97846	1.1624
TRINITY_DN64801_c0_g1_i6_4	495.163	138.092	-1.84228	2.03224e-31	8.69925e-30	0.278881	Down	XP_011626289.1	transcription factor VOZ1 [Amborella trichopoda]	Q9SGQ0|VOZ1_ARATH	transcription factor VOZ1 OS=Arabidopsis thaliana OX=3702 GN=VOZ1 PE=1 SV=1	--	--	--	--	--	--	--	--	--	--	--	S	ENOG410YAZS	one zinc finger protein	Cellular Component: nucleus (GO:0005634);|Cellular Component: cytoplasm (GO:0005737);|Biological Process: response to heat (GO:0009408);|Biological Process: response to water deprivation (GO:0009414);|Biological Process: red, far-red light phototransduction (GO:0009585);|Biological Process: cold acclimation (GO:0009631);|Biological Process: defense response to bacterium, incompatible interaction …	--	--	7.83524	6.83086	7.48496	2.09681	2.37473	1.90405
TRINITY_DN19953_c0_g3_i2_1	79.8352	32.7603	-1.28508	0.00469426	0.0145427	0.410349	Down	XP_020525678.1	transcription termination factor MTERF15, mitochondrial [Amborella trichopoda]	Q9C6A1|MTEFE_ARATH	Transcription termination factor MTERF15, mitochondrial OS=Arabidopsis thaliana OX=3702 GN=MTERF15 PE=2 SV=1	--	--	--	--	--	--	KOG1267	Mitochondrial transcription termination factor, mTERF	[KR]	INFORMATION STORAGE AND PROCESSING|POORLY CHARACTERIZED	Transcription |General function prediction only	S	ENOG410XT49	mitochondrial transcription termination	Biological Process: RNA splicing, via endonucleolytic cleavage and ligation (GO:0000394);|Molecular Function: double-stranded DNA binding (GO:0003690);|Molecular Function: RNA binding (GO:0003723);|Cellular Component: mitochondrion (GO:0005739);|Biological Process: DNA-templated transcription, termination (GO:0006353);|Biological Process: regulation of transcription, DNA-templated (GO:0006355);|C…	PF02536.13	mTERF	1.15391	0.611034	0.992817	0.217582	0.331363	0.625392
TRINITY_DN23853_c0_g1_i4_3	64.5539	24.0669	-1.42346	0.000714488	0.00289487	0.372818	Down	XP_006849728.1	transcription termination factor MTERF8, chloroplastic [Amborella trichopoda]	Q9FK23|MTEF8_ARATH	Transcription termination factor MTERF8, chloroplastic OS=Arabidopsis thaliana OX=3702 GN=MTERF8 PE=1 SV=1	--	--	--	--	--	--	KOG1267	Mitochondrial transcription termination factor, mTERF	[KR]	INFORMATION STORAGE AND PROCESSING|POORLY CHARACTERIZED	Transcription |General function prediction only	S	ENOG410XT49	mitochondrial transcription termination	Molecular Function: double-stranded DNA binding (GO:0003690);|Biological Process: DNA-templated transcription, termination (GO:0006353);|Biological Process: regulation of transcription, DNA-templated (GO:0006355);|Cellular Component: nucleoid (GO:0009295);|Cellular Component: chloroplast (GO:0009507);|Cellular Component: plastid chromosome (GO:0009508);|Biological Process: chloroplast organizatio…	PF02536.13	mTERF	1.22506	1.33979	1.43281	0.366361	0.788655	0.401211
TRINITY_DN23762_c1_g1_i5_3	74.5281	10.3552	-2.84742	5.22759e-05	0.000285081	0.138944	Down	ERN13187.1	hypothetical protein AMTR_s00040p00215000 [Amborella trichopoda]	Q8LK56|DME_ARATH	Transcriptional activator DEMETER OS=Arabidopsis thaliana OX=3702 GN=DME PE=1 SV=2	--	--	--	--	--	--	--	--	--	--	--	L	COG0177	endonuclease III	Molecular Function: DNA binding (GO:0003677);|Molecular Function: DNA-(apurinic or apyrimidinic site) endonuclease activity (GO:0003906);|Cellular Component: nucleus (GO:0005634);|Biological Process: base-excision repair (GO:0006284);|Biological Process: DNA methylation (GO:0006306);|Biological Process: regulation of gene expression by genetic imprinting (GO:0006349);|Biological Process: embryo d…	PF15628.5	RRM in Demeter	0.288701	0.421826	0.65539	0.0732986	0.000599629	0.12288
TRINITY_DN65263_c0_g1_i2_4	117.781	0	#NAME?	1.15985e-24	3.72662e-23	0	Down	XP_006837803.1	transportin MOS14 isoform X1 [Amborella trichopoda]	Q8GUL2|MOS14_ARATH	Transportin MOS14 OS=Arabidopsis thaliana OX=3702 GN=MOS14 PE=1 SV=1	atr:18428421	K15436	TRPO3, MTR10	transportin-3	--	--	KOG2081	Nuclear transport regulator	[U]	CELLULAR PROCESSES AND SIGNALING	Intracellular trafficking, secretion, and vesicular transport	U	ENOG410XRKT	transportin 3	Cellular Component: nucleus (GO:0005634);|Cellular Component: cytoplasm (GO:0005737);|Biological Process: protein import into nucleus (GO:0006606);|Molecular Function: nuclear localization sequence binding (GO:0008139);|Molecular Function: Ran GTPase binding (GO:0008536);|Molecular Function: protein transporter activity (GO:0008565);|Biological Process: regulation of RNA splicing (GO:0043484);	PF08389.11	Exportin 1-like protein	1.88876	2.92948	1.84765	2.74006e-26	8.58939e-21	5.05455e-25
TRINITY_DN57770_c0_g1_i6_4	61.3115	28.484	-1.10601	0.0158324	0.0398745	0.464579	Down	XP_006842688.1	uncharacterized protein At1g26090, chloroplastic isoform X1 [Amborella trichopoda]	Q6DYE4|Y1609_ARATH	Uncharacterized protein At1g26090, chloroplastic OS=Arabidopsis thaliana OX=3702 GN=At1g26090 PE=1 SV=1	atr:18432522	K01551	arsA, ASNA1	arsenite/tail-anchored protein-transporting ATPase	--	--	--	--	--	--	--	P	COG0003	ATPase required for the post-translational delivery of tail-anchored (TA) proteins to the endoplasmic reticulum. Recognizes and selectively binds the transmembrane domain of TA proteins in the cytosol. This complex then targets to the endoplasmic reticulum by membrane-bound receptors, where the tail- anchored protein is released for insertion. This process is regulated by ATP binding and hydrolys…	Molecular Function: ATP binding (GO:0005524);|Cellular Component: chloroplast (GO:0009507);|Cellular Component: plastoglobule (GO:0010287);	PF02374.14	Anion-transporting ATPase	2.38445	1.34768	1.4633	1.17931	0.891501	0.413738
TRINITY_DN36958_c0_g1_i1_2	22.4479	47.2949	1.0751	0.0213338	0.0508774	2.10687	Up	XP_006849038.1	probable long-chain-alcohol O-fatty-acyltransferase 5 [Amborella trichopoda]	Q9SV07|ASAT1_ARATH	Acyl-CoA--sterol O-acyltransferase 1 OS=Arabidopsis thaliana OX=3702 GN=ASAT1 PE=1 SV=1	--	--	--	--	--	--	--	--	--	--	--	S	ENOG410Y3K5	long-chain-alcohol O-fatty-acyltransferase	Molecular Function: O-acyltransferase activity (GO:0008374);|Cellular Component: integral component of membrane (GO:0016021);|Biological Process: sterol catabolic process (GO:0016127);|Biological Process: sterol esterification (GO:0034434);	PF13813.5	Membrane bound O-acyl transferase family	0.685022	1.5348	1.46305	2.82419	2.77268	2.42512
TRINITY_DN51518_c0_g1_i1_2	137.724	328.354	1.25347	6.06804e-05	0.000325459	2.38415	Up	XP_011628921.1	auxilin-related protein 2 [Amborella trichopoda]	Q0WQ57|AUXI2_ARATH	Auxilin-related protein 2 OS=Arabidopsis thaliana OX=3702 GN=At4g12770 PE=1 SV=1	--	--	--	--	--	--	KOG0431	Auxilin-like protein and related proteins containing DnaJ domain	[R]	POORLY CHARACTERIZED	General function prediction only	O	ENOG4111MNZ	DnaJ (Hsp40) homolog, subfamily C, member 6	Cellular Component: cytoplasm (GO:0005737);|Cellular Component: cytosol (GO:0005829);|Cellular Component: plasma membrane (GO:0005886);|Biological Process: receptor-mediated endocytosis (GO:0006898);|Cellular Component: cell plate (GO:0009504);|Molecular Function: clathrin binding (GO:0030276);|Cellular Component: vesicle (GO:0031982);|Cellular Component: intracellular membrane-bounded organelle …	--	--	1.00972	2.05513	1.63576	2.9143	4.63057	4.02656
TRINITY_DN9296_c0_g1_i3_3	643.359	1354.92	1.07451	8.72194e-35	4.21577e-33	2.10601	Up	XP_006854407.2	auxin-responsive protein IAA12 [Amborella trichopoda]	Q38829|IAA11_ARATH	auxin-responsive protein IAA11 OS=Arabidopsis thaliana OX=3702 GN=IAA11 PE=1 SV=1	atr:18444167	K14484	IAA	auxin-responsive protein IAA	ko04075	Plant hormone signal transduction	--	--	--	--	--	K	ENOG410YK71	auxin-responsive protein	Cellular Component: nucleus (GO:0005634);|Biological Process: regulation of transcription, DNA-templated (GO:0006355);|Biological Process: auxin-activated signaling pathway (GO:0009734);	PF02309.15	AUX/IAA family	14.3501	12.8707	13.8599	29.6556	30.1558	29.6247
TRINITY_DN19150_c0_g1_i1_1	2.49333	20.294	3.02491	0.000978449	0.0038024	8.13933	Up	XP_006856807.2	cytochrome b561 and DOMON domain-containing protein At2g04850 [Amborella trichopoda]	Q9SJ74|B561G_ARATH	Cytochrome b561 and DOMON domain-containing protein At2g04850 OS=Arabidopsis thaliana OX=3702 GN=At2g04850 PE=2 SV=2	--	--	--	--	--	--	KOG4293	Predicted membrane protein, contains DoH and Cytochrome b-561/ferric reductase transmembrane domains	[T]	CELLULAR PROCESSES AND SIGNALING	Signal transduction mechanisms	S	ENOG410YDS9	Protein of unknown function (DUF568)	Cellular Component: integral component of membrane (GO:0016021);|Molecular Function: metal ion binding (GO:0046872);|Biological Process: oxidation-reduction process (GO:0055114);	PF04526.12,PF03188.15	Protein of unknown function (DUF568)|Eukaryotic cytochrome b561	0	0	0.267616	0.908262	0.880224	0.507882
TRINITY_DN4522_c0_g1_i1_3	5.5917	18.3474	1.71422	0.0357507	0.0773647	3.28119	Up	ERN11820.1	hypothetical protein AMTR_s00020p00030660 [Amborella trichopoda]	Q9LYS9|B561H_ARATH	Cytochrome b561 and DOMON domain-containing protein At3g59070 OS=Arabidopsis thaliana OX=3702 GN=At3g59070 PE=3 SV=1	--	--	--	--	--	--	KOG4293	Predicted membrane protein, contains DoH and Cytochrome b-561/ferric reductase transmembrane domains	[T]	CELLULAR PROCESSES AND SIGNALING	Signal transduction mechanisms	S	ENOG410XR70	Ferric-chelate reductase	Cellular Component: integral component of membrane (GO:0016021);|Molecular Function: metal ion binding (GO:0046872);|Biological Process: oxidation-reduction process (GO:0055114);	PF04526.12	Protein of unknown function (DUF568)	0.232946	0.10889	0.605252	0.755583	1.34588	1.08065
TRINITY_DN18760_c1_g1_i1_3	40.6211	87.563	1.10809	0.00125183	0.00469909	2.15561	Up	XP_020524076.1	protein INVOLVED IN DE NOVO 2 [Amborella trichopoda]	Q9S9P3|FDM1_ARATH	Factor of DNA methylation 1 OS=Arabidopsis thaliana OX=3702 GN=FDM1 PE=1 SV=1	--	--	--	--	--	--	--	--	--	--	--	S	ENOG410YGHF	XH XS domain-containing protein	Molecular Function: DNA binding (GO:0003677);|Molecular Function: RNA binding (GO:0003723);|Molecular Function: double-stranded RNA binding (GO:0003725);|Cellular Component: plasmodesma (GO:0009506);|Biological Process: regulation of double-strand break repair via homologous recombination (GO:0010569);|Molecular Function: protein self-association (GO:0043621);|Biological Process: RNA-directed DNA…	PF03469.13,PF03468.13,PF03470.13	XH domain|XS domain|XS zinc finger domain	0.59947	1.04264	0.689776	2.06357	1.88246	1.25513
TRINITY_DN31631_c0_g1_i1_2	11.108	28.8307	1.37601	0.0258902	0.0594942	2.5955	Up	XP_006856239.1	lysine histidine transporter-like 8 [Amborella trichopoda]	Q9SX98|LHTL8_ARATH	Lysine histidine transporter-like 8 OS=Arabidopsis thaliana OX=3702 GN=AATL1 PE=1 SV=1	--	--	--	--	--	--	KOG1303	Amino acid transporters	[E]	metabolism	Amino acid transport and metabolism	E	COG0814	amino acid transport	Biological Process: amino acid transmembrane transport (GO:0003333);|Cellular Component: plasma membrane (GO:0005886);|Molecular Function: amino acid transmembrane transporter activity (GO:0015171);|Cellular Component: integral component of membrane (GO:0016021);	PF01490.17	Transmembrane amino acid transporter protein	1.26161	0.355137	1.16037	2.68621	2.46242	2.16925
TRINITY_DN48854_c0_g1_i1_4	14.1214	34.0238	1.26866	0.0443481	0.0921621	2.40937	Up	XP_020518391.1	mitochondrial carrier protein MTM1 isoform X3 [Amborella trichopoda]	Q944H5|MTM1_ARATH	Mitochondrial carrier protein MTM1 OS=Arabidopsis thaliana OX=3702 GN=MTM1 PE=2 SV=1	zma:100284060	K15119	SLC25A39_40	solute carrier family 25, member 39/40	--	--	KOG0761	Mitochondrial carrier protein CGI-69	[C]	metabolism	Energy production and conversion	S	ENOG410XQVP	Solute carrier family 25 member	Molecular Function: transporter activity (GO:0005215);|Cellular Component: mitochondrion (GO:0005739);|Cellular Component: mitochondrial inner membrane (GO:0005743);|Biological Process: manganese ion transport (GO:0006828);|Cellular Component: integral component of membrane (GO:0016021);|Molecular Function: metallochaperone activity (GO:0016530);|Biological Process: response to paraquat (GO:19015…	PF00153.26	Mitochondrial carrier protein	0.707035	0.863993	1.55036	2.47566	1.44657	3.89837
TRINITY_DN21994_c0_g1_i1_2	12.9457	41.3748	1.67627	0.00184478	0.00656048	3.19602	Up	XP_006850978.2	molybdopterin synthase catalytic subunit [Amborella trichopoda]	O22827|MOC2B_ARATH	Molybdopterin synthase catalytic subunit OS=Arabidopsis thaliana OX=3702 GN=MOCS2 PE=2 SV=1	atr:18440777	K03635	MOCS2, moaE	molybdopterin synthase catalytic subunit	ko04122|ko00790	Sulfur relay system|Folate biosynthesis	KOG3307	Molybdopterin converting factor subunit 2	[H]	metabolism	Coenzyme transport and metabolism	H	COG0314	Molybdopterin	Cellular Component: cytosol (GO:0005829);|Biological Process: Mo-molybdopterin cofactor biosynthetic process (GO:0006777);|Cellular Component: molybdopterin synthase complex (GO:0019008);|Molecular Function: molybdopterin synthase activity (GO:0030366);|Biological Process: molybdopterin cofactor biosynthetic process (GO:0032324);	--	--	1.01492	1.43165	1.29462	2.66637	5.13171	4.5019
TRINITY_DN50871_c0_g1_i1_2	46.8252	101.362	1.11416	0.000411776	0.0017854	2.16469	Up	XP_011621883.1	nuclear pore complex protein NUP98A isoform X1 [Amborella trichopoda]	Q8RY25|NU98A_ARATH	Nuclear pore complex protein NUP98A OS=Arabidopsis thaliana OX=3702 GN=NUP98A PE=1 SV=1	atr:18430196	K14297	NUP98, ADAR2, NUP116	nuclear pore complex protein Nup98-Nup96	ko03013	RNA transport	KOG0845	Nuclear pore complex, Nup98 component (sc Nup145/Nup100/Nup116)	[YU]	CELLULAR PROCESSES AND SIGNALING|CELLULAR PROCESSES AND SIGNALING	Nuclear structure |Intracellular trafficking, secretion, and vesicular transport	U	ENOG410XPV4	nuclear pore complex protein	Biological Process: posttranscriptional tethering of RNA polymerase II gene DNA at nuclear periphery (GO:0000973);|Molecular Function: RNA binding (GO:0003723);|Cellular Component: nucleus (GO:0005634);|Cellular Component: nuclear envelope (GO:0005635);|Cellular Component: cytoplasm (GO:0005737);|Biological Process: RNA export from nucleus (GO:0006405);|Biological Process: mRNA export from nucleu…	PF04096.13	Nucleoporin autopeptidase	1.14171	1.17393	1.28742	2.60311	2.86246	2.5633
TRINITY_DN40542_c0_g2_i1_2	13.3228	35.9213	1.43094	0.011484	0.0306502	2.69622	Up	XP_011625744.1	oxysterol-binding protein-related protein 4C isoform X2 [Amborella trichopoda]	Q9SW00|ORP4B_ARATH	Oxysterol-binding protein-related protein 4B OS=Arabidopsis thaliana OX=3702 GN=ORP4B PE=2 SV=2	atr:18440707	K20464	OSBPL5_8, ORP5_8	oxysterol-binding protein-related protein 5	--	--	KOG2210	Oxysterol-binding protein	[T]	CELLULAR PROCESSES AND SIGNALING	Signal transduction mechanisms	S	ENOG410XRW6	Oxysterol-binding protein	Cellular Component: cytosol (GO:0005829);|Molecular Function: lipid binding (GO:0008289);|Molecular Function: sterol transporter activity (GO:0015248);|Cellular Component: membrane (GO:0016020);|Molecular Function: sterol binding (GO:0032934);|Cellular Component: intracellular membrane-bounded organelle (GO:0043231);	--	--	1.51144	0.976196	0.931045	3.52563	2.66628	3.3455
TRINITY_DN32122_c0_g1_i1_2	18.9282	46.9591	1.31086	0.00750821	0.0215572	2.4809	Up	XP_006845688.2	pentatricopeptide repeat-containing protein At3g61360 [Amborella trichopoda]	Q9M2C8|PP291_ARATH	Pentatricopeptide repeat-containing protein At3g61360 OS=Arabidopsis thaliana OX=3702 GN=At3g61360 PE=2 SV=1	--	--	--	--	--	--	KOG4197	FOG: PPR repeat	[R]	POORLY CHARACTERIZED	General function prediction only	S	ENOG410Z7Z7	Pentatricopeptide repeat-containing protein	--	PF13041.5,PF01535.19,PF12854.6,PF13812.5,PF17177.3	PPR repeat family|PPR repeat|PPR repeat|Pentatricopeptide repeat domain|Pentacotripeptide-repeat region of PRORP	0.703344	0.810377	0.406252	1.61046	1.35875	1.93221
TRINITY_DN25155_c0_g1_i2_1	4.71853	20.3208	2.10655	0.0118309	0.0313936	4.30659	Up	XP_020530156.1	PRA1 family protein B3 [Amborella trichopoda]	O80915|PR1B4_ARATH	PRA1 family protein B4 OS=Arabidopsis thaliana OX=3702 GN=PRA1B4 PE=1 SV=1	atr:18423470	K20359	RABAC1, PRAF1	PRA1 family protein 1	--	--	KOG3142	Prenylated rab acceptor 1	[U]	CELLULAR PROCESSES AND SIGNALING	Intracellular trafficking, secretion, and vesicular transport	S	COG4886	leucine Rich Repeat	Cellular Component: endosome (GO:0005768);|Cellular Component: endoplasmic reticulum (GO:0005783);|Cellular Component: Golgi apparatus (GO:0005794);|Cellular Component: trans-Golgi network (GO:0005802);|Cellular Component: cytosol (GO:0005829);|Cellular Component: endosome membrane (GO:0010008);|Cellular Component: integral component of membrane (GO:0016021);|Biological Process: vesicle-mediated …	PF03208.18	PRA1 family protein	0.239627	0.198373	0.0432946	0.709107	0.75447	0.586309
TRINITY_DN19917_c0_g1_i3_1	2.05136	23.7345	3.53234	0.000102731	0.000522485	11.5702	Up	XP_006840713.3	probable polygalacturonase At1g80170 [Amborella trichopoda]	Q94AJ5|PGLR5_ARATH	Probable polygalacturonase At1g80170 OS=Arabidopsis thaliana OX=3702 GN=At1g80170 PE=1 SV=1	atr:18430499	K01213	E3.2.1.67	galacturan 1,4-alpha-galacturonidase	ko00040|ko00500	Pentose and glucuronate interconversions|Starch and sucrose metabolism	--	--	--	--	--	M	COG5434	Glycoside hydrolase family 28	Molecular Function: polygalacturonase activity (GO:0004650);|Cellular Component: extracellular region (GO:0005576);|Biological Process: carbohydrate metabolic process (GO:0005975);|Cellular Component: plant-type cell wall (GO:0009505);|Biological Process: cell wall organization (GO:0071555);	PF00295.16,PF12708.6	Glycosyl hydrolases family 28|Pectate lyase superfamily protein	0.0548488	0.0509822	0.0557594	0.527527	0.71595	0.696141
TRINITY_DN22922_c0_g1_i1_1	11.4325	31.0709	1.44243	0.0154546	0.0390753	2.71778	Up	XP_020529164.1	probable receptor-like serine/threonine-protein kinase At5g57670 isoform X2 [Amborella trichopoda]	Q5XF57|Y5576_ARATH	Probable receptor-like serine/threonine-protein kinase At5g57670 OS=Arabidopsis thaliana OX=3702 GN=At5g57670 PE=2 SV=1	--	--	--	--	--	--	KOG1187	Serine/threonine protein kinase	[T]	CELLULAR PROCESSES AND SIGNALING	Signal transduction mechanisms	T	COG0515	Serine Threonine protein kinase	--	PF07714.16,PF00069.24,PF00582.25	Protein tyrosine kinase|Protein kinase domain|Universal stress protein family	0.157042	0.109532	0.29964	0.396165	0.685629	0.517173
TRINITY_DN62800_c0_g1_i20_4	59.5888	125.85	1.07859	0.000124166	0.000618767	2.11197	Up	XP_011620772.1	protein DETOXIFICATION 41 isoform X1 [Amborella trichopoda]	Q9LYT3|DTX41_ARATH	Protein DETOXIFICATION 41 OS=Arabidopsis thaliana OX=3702 GN=DTX41 PE=2 SV=1	atr:18427221	K03327	TC.MATE, SLC47A, norM, mdtK, dinF	multidrug resistance protein, MATE family	--	--	KOG1347	Uncharacterized membrane protein, predicted efflux pump	[R]	POORLY CHARACTERIZED	General function prediction only	V	COG0534	Mate efflux family protein	Biological Process: drug transmembrane transport (GO:0006855);|Cellular Component: plant-type vacuole membrane (GO:0009705);|Biological Process: flavonoid biosynthetic process (GO:0009813);|Biological Process: proanthocyanidin biosynthetic process (GO:0010023);|Biological Process: maintenance of seed dormancy (GO:0010231);|Molecular Function: drug transmembrane transporter activity (GO:0015238);|…	PF01554.17	MatE	1.6651	1.91829	1.67078	3.65712	4.62312	3.20235
TRINITY_DN25350_c0_g1_i11_1	14.4799	42.7491	1.56184	0.0275339	0.0626403	2.95231	Up	ERN19112.1	hypothetical protein AMTR_s00061p00140690 [Amborella trichopoda]	F4JXC5|SBT54_ARATH	Subtilisin-like protease SBT5.4 OS=Arabidopsis thaliana OX=3702 GN=SBT5.4 PE=1 SV=1	--	--	--	--	--	--	--	--	--	--	--	O	COG1404	peptidase (S8 and S53, subtilisin, kexin, sedolisin	Molecular Function: serine-type endopeptidase activity (GO:0004252);|Cellular Component: endoplasmic reticulum (GO:0005783);|Cellular Component: plasma membrane (GO:0005886);|Biological Process: maintenance of meristem identity (GO:0010074);|Biological Process: regulation of growth (GO:0040008);	PF00082.21	Subtilase family	0.57753	0.605904	0.167711	1.58702	1.88112	0.60001
TRINITY_DN25109_c0_g1_i1_1	30.5117	75.7185	1.31128	0.00420699	0.0132896	2.48162	Up	ERN13187.1	hypothetical protein AMTR_s00040p00215000 [Amborella trichopoda]	Q8LK56|DME_ARATH	Transcriptional activator DEMETER OS=Arabidopsis thaliana OX=3702 GN=DME PE=1 SV=2	--	--	--	--	--	--	--	--	--	--	--	L	COG0177	endonuclease III	Molecular Function: DNA binding (GO:0003677);|Molecular Function: DNA-(apurinic or apyrimidinic site) endonuclease activity (GO:0003906);|Cellular Component: nucleus (GO:0005634);|Biological Process: base-excision repair (GO:0006284);|Biological Process: DNA methylation (GO:0006306);|Biological Process: regulation of gene expression by genetic imprinting (GO:0006349);|Biological Process: embryo d…	PF15628.5	RRM in Demeter	0.345288	0.178739	0.0397252	0.536412	0.511709	0.390845
TRINITY_DN53794_c0_g1_i11_2	2479.17	4990.62	1.00936	3.91299e-59	3.70923e-57	2.01302	Up	ERN05392.1	hypothetical protein AMTR_s00007p00217990 [Amborella trichopoda]	Q9C7R6|PUB17_ARATH	U-box domain-containing protein 17 OS=Arabidopsis thaliana OX=3702 GN=PUB17 PE=2 SV=1	--	--	--	--	--	--	KOG0167	FOG: Armadillo/beta-catenin-like repeats	[S]	POORLY CHARACTERIZED	Function unknown	O	ENOG410Y3P9	Ubox domain-containing protein	Molecular Function: ubiquitin-protein transferase activity (GO:0004842);|Cellular Component: nucleus (GO:0005634);|Cellular Component: cytoplasm (GO:0005737);|Biological Process: defense response, incompatible interaction (GO:0009814);|Biological Process: protein ubiquitination (GO:0016567);	PF00514.22,PF04564.14	Armadillo/beta-catenin-like repeat|U-box domain	32.4266	30.3558	34.1062	69.0418	68.4229	64.1188
TRINITY_DN58305_c1_g1_i1_4	84.5738	18.2324	-2.21371	5.40852e-05	0.000293546	0.215579	Down	ERN15438.1	hypothetical protein AMTR_s00036p00219660 [Amborella trichopoda]	P28998|DHE4_CHLSO	NADP-specific glutamate dehydrogenase (Fragment) OS=Chlorella sorokiniana OX=3076 PE=2 SV=1	atr:18443727	K00262	E1.4.1.4, gdhA	glutamate dehydrogenase (NADP+)	ko00910|ko00250|ko00220	Nitrogen metabolism|Alanine, aspartate and glutamate metabolism|Arginine biosynthesis	KOG2250	Glutamate/leucine/phenylalanine/valine dehydrogenases	[E]	metabolism	Amino acid transport and metabolism	E	COG0334	oxidoreductase activity, acting on the CH-NH2 group of donors, NAD or NADP as acceptor	Molecular Function: glutamate dehydrogenase (NADP+) activity (GO:0004354);|Biological Process: cellular amino acid metabolic process (GO:0006520);|Cellular Component: chloroplast (GO:0009507);	PF02812.17,PF00208.20	Glu/Leu/Phe/Val dehydrogenase, dimerisation domain|Glutamate/Leucine/Phenylalanine/Valine dehydrogenase	1.26965	0.845022	1.76203	0.182702	0.426848	0.262386
TRINITY_DN77821_c0_g1_i1_4	19.085	1.61979	-3.55856	0.0124051	0.0326676	0.0848725	Down	ERN19034.1	hypothetical protein AMTR_s00061p00068850 [Amborella trichopoda]	P46595|UBC4_SCHPO	Ubiquitin-conjugating enzyme E2 4 OS=Schizosaccharomyces pombe (strain 972 / ATCC 24843) OX=284812 GN=ubc4 PE=1 SV=1	atr:18447406	K06689	UBE2D, UBC4, UBC5	ubiquitin-conjugating enzyme E2 D	ko04120|ko04141	Ubiquitin mediated proteolysis|Protein processing in endoplasmic reticulum	KOG0417	Ubiquitin-protein ligase	[O]	CELLULAR PROCESSES AND SIGNALING	Posttranslational modification, protein turnover, chaperones	O	COG5078	ubiquitin-conjugating enzyme	Cellular Component: ubiquitin ligase complex (GO:0000151);|Biological Process: protein polyubiquitination (GO:0000209);|Molecular Function: ubiquitin-protein transferase activity (GO:0004842);|Molecular Function: ATP binding (GO:0005524);|Cellular Component: nucleus (GO:0005634);|Cellular Component: cytoplasm (GO:0005737);|Cellular Component: cytosol (GO:0005829);|Biological Process: ubiquitin-de…	PF00179.25	Ubiquitin-conjugating enzyme	3.8692	0.602901	2.30924	0.622982	0	0
TRINITY_DN5244_c0_g1_i1_3	70.3214	30.336	-1.21293	0.0100413	0.0274496	0.431391	Down	XP_011626238.2	coiled-coil domain-containing protein 18 isoform X2 [Amborella trichopoda]	--	--	--	--	--	--	--	--	--	--	--	--	--	--	--	--	--	--	--	1.7437	3.45063	3.91826	1.59236	1.47125	1.00092
TRINITY_DN9521_c0_g1_i1_3	18.0418	5.62562	-1.68126	0.0442593	0.0920105	0.311811	Down	XP_006845535.1	diacylglycerol kinase 7 [Amborella trichopoda]	--	--	atr:18435427	K00901	dgkA, DGK	diacylglycerol kinase (ATP)	ko00564|ko04070|ko00561	Glycerophospholipid metabolism|Phosphatidylinositol signaling system|Glycerolipid metabolism	--	--	--	--	--	I	ENOG410XQVB	DiacylGlycerol Kinase	--	--	--	1.66828	1.74551	1.45399	0.596691	0.590801	0.318458
TRINITY_DN51866_c0_g1_i1_4	147.173	51.0453	-1.52766	2.33018e-08	2.25491e-07	0.346839	Down	XP_020520505.1	Fanconi anemia group I protein isoform X2 [Amborella trichopoda]	--	--	--	--	--	--	--	--	KOG4553	Uncharacterized conserved protein	[S]	POORLY CHARACTERIZED	Function unknown	S	ENOG410XSU9	Fanconi anemia, complementation group I	--	PF14678.5	FANCI solenoid 4	3.00594	3.00737	2.59087	1.14345	0.654428	1.28647
TRINITY_DN12726_c0_g1_i1_3	680.384	262.764	-1.37258	2.09943e-27	7.56876e-26	0.3862	Down	ERM96367.1	hypothetical protein AMTR_s00001p00230420 [Amborella trichopoda]	--	--	--	--	--	--	--	--	--	--	--	--	--	S	ENOG410Y43C	NA	--	--	--	11.6247	13.2838	13.8126	4.89711	4.93558	5.62768
TRINITY_DN47458_c0_g1_i1_2	952.471	319.345	-1.57656	1.84203e-46	1.30502e-44	0.335281	Down	ERN18836.1	hypothetical protein AMTR_s00067p00121940 [Amborella trichopoda]	--	--	--	--	--	--	--	--	--	--	--	--	--	S	COG4886	leucine Rich Repeat	--	PF13855.5,PF00560.32,PF12799.6	Leucine rich repeat|Leucine Rich Repeat|Leucine Rich repeats (2 copies)	71.1184	72.1404	63.9442	21.616	22.7046	27.4823
TRINITY_DN14421_c0_g1_i1_1	580.558	255.302	-1.18523	7.03814e-19	1.6525e-17	0.439753	Down	ERN02445.1	hypothetical protein AMTR_s00096p00166410 [Amborella trichopoda]	--	--	--	--	--	--	--	--	--	--	--	--	--	S	ENOG410YE2A	Protein of unknown function (DUF616)	--	PF04765.12	Protein of unknown function (DUF616)	14.9746	15.4113	17.3411	6.43259	6.84527	8.42942
TRINITY_DN22130_c0_g1_i2_1	197.578	98.6256	-1.00239	7.58903e-06	4.93627e-05	0.499174	Down	ERN00692.1	hypothetical protein AMTR_s00106p00063870 [Amborella trichopoda]	--	--	--	--	--	--	--	--	KOG0167	FOG: Armadillo/beta-catenin-like repeats	[S]	POORLY CHARACTERIZED	Function unknown	S	ENOG410YAE4	Kinesin-associated protein (KAP)	--	PF00514.22,PF05804.11,PF13513.5	Armadillo/beta-catenin-like repeat|Kinesin-associated protein (KAP)|HEAT-like repeat	3.1557	2.80138	2.98705	1.35475	1.76472	1.49221
TRINITY_DN66415_c0_g1_i11_4	85.0767	17.813	-2.25583	2.27621e-05	0.000133989	0.209376	Down	ERM98563.1	hypothetical protein AMTR_s00109p00027450 [Amborella trichopoda]	--	--	--	--	--	--	--	--	--	--	--	--	--	S	ENOG410YG6W	IQ calmodulin-binding motif	--	--	--	2.24728	3.61716	1.90937	0.879164	0.296846	0.480592
TRINITY_DN29033_c0_g1_i1_1	7.27902	0	#NAME?	0.0250948	0.058048	0	Down	ERN09263.1	hypothetical protein AMTR_s00149p00045220 [Amborella trichopoda]	--	--	--	--	--	--	--	--	--	--	--	--	--	S	ENOG410Z7Z7	Pentatricopeptide repeat-containing protein	--	PF13041.5,PF12854.6,PF01535.19,PF13812.5	PPR repeat family|PPR repeat|PPR repeat|Pentatricopeptide repeat domain	0.549145	1.13095	0	1.11834e-07	4.64012e-22	0
TRINITY_DN21874_c0_g1_i5_3	92.9947	26.9023	-1.78942	7.0119e-07	5.47305e-06	0.289288	Down	XP_020517806.1	LOW QUALITY PROTEIN: probable disease resistance protein At5g63020 [Amborella trichopoda]	--	--	--	--	--	--	--	--	--	--	--	--	--	--	--	--	--	--	--	6.20752	7.12243	6.43082	0.27554	2.09438	3.5678
TRINITY_DN50211_c0_g1_i2_4	8.87513	0.647917	-3.77589	0.0185203	0.0454014	0.0730037	Down	XP_006843822.1	protein TOO MANY MOUTHS [Amborella trichopoda]	--	--	--	--	--	--	--	--	KOG0619	FOG: Leucine rich repeat	[R]	POORLY CHARACTERIZED	General function prediction only	S	COG4886	leucine Rich Repeat	--	--	--	0.665197	0.94808	1.10756	0.246076	0	8.82504e-25
TRINITY_DN66736_c0_g2_i7_4	528.965	180.258	-1.55311	3.34728e-26	1.14837e-24	0.340774	Down	XP_006829667.1	uncharacterized protein LOC18425033 [Amborella trichopoda]	--	--	--	--	--	--	--	--	--	--	--	--	--	S	ENOG410YASZ	Protein of unknown function (DUF2921)	--	PF11145.7	Protein of unknown function (DUF2921)	6.74479	6.85536	7.06399	2.29511	2.29931	2.69778
TRINITY_DN14579_c0_g1_i2_3	121.695	60.5557	-1.00694	0.000417338	0.00180605	0.497602	Down	XP_006853747.2	uncharacterized protein LOC18443496 [Amborella trichopoda]	--	--	atr:18443496	K04485	radA, sms	DNA repair protein RadA/Sms	--	--	--	--	--	--	--	O	COG1066	May play a role in the repair of endogenous alkylation damage (By similarity)	--	PF13481.5,PF13541.5,PF06745.12	AAA domain|Subunit ChlI of Mg-chelatase|KaiC	2.58834	3.02287	2.35016	1.12372	1.76914	1.18349
TRINITY_DN26905_c0_g1_i1_1	10.2145	1.29355	-2.98122	0.0252829	0.0583814	0.126638	Down	XP_020530196.1	uncharacterized protein LOC18446041 isoform X2 [Amborella trichopoda]	--	--	--	--	--	--	--	--	KOG2237	Predicted serine protease	[O]	CELLULAR PROCESSES AND SIGNALING	Posttranslational modification, protein turnover, chaperones	E	COG1770	Oligopeptidase b	--	PF02897.14	Prolyl oligopeptidase, N-terminal beta-propeller domain	0.149994	1.09496	1.21484	1.15277e-13	1.27363e-26	0.293556
TRINITY_DN20947_c0_g2_i8_3	102.512	49.2922	-1.05637	0.000690856	0.00280728	0.480842	Down	XP_020531645.1	uncharacterized protein LOC18448199 isoform X2 [Amborella trichopoda]	--	--	--	--	--	--	--	--	--	--	--	--	--	--	--	--	--	--	--	5.62325	3.74426	3.51509	2.16332	2.01857	2.20942
TRINITY_DN45661_c0_g1_i1_2	751.707	289.783	-1.3752	4.21743e-30	1.71335e-28	0.3855	Down	XP_006850437.1	aldehyde oxidase GLOX [Amborella trichopoda]	Q3HRQ2|GLOX_VITPS	Aldehyde oxidase GLOX OS=Vitis pseudoreticulata OX=231512 GN=GLOX PE=2 SV=1	--	--	--	--	--	--	--	--	--	--	--	S	ENOG41110V0	Glyoxal oxidase	Molecular Function: aldehyde oxidase activity (GO:0004031);|Cellular Component: extracellular space (GO:0005615);|Cellular Component: cell wall (GO:0005618);|Biological Process: defense response to fungus (GO:0050832);|Molecular Function: geranial:oxygen oxidoreductase activity (GO:0102797);|Molecular Function: heptaldehyde:oxygen oxidoreductase activity (GO:0102798);	PF07250.10,PF09118.10	Glyoxal oxidase N-terminus|Domain of unknown function (DUF1929)	14.5706	15.0506	14.7317	5.87978	5.83399	5.94624
TRINITY_DN91789_c0_g1_i1_4	47.1277	19.7577	-1.25416	0.0084437	0.023843	0.419238	Down	XP_006849038.1	probable long-chain-alcohol O-fatty-acyltransferase 5 [Amborella trichopoda]	Q9XGY6|WAXS1_SIMCH	Long-chain-alcohol O-fatty-acyltransferase OS=Simmondsia chinensis OX=3999 PE=1 SV=1	--	--	--	--	--	--	--	--	--	--	--	S	ENOG410Y3K5	long-chain-alcohol O-fatty-acyltransferase	Cellular Component: endoplasmic reticulum (GO:0005783);|Biological Process: lipid metabolic process (GO:0006629);|Cellular Component: integral component of membrane (GO:0016021);|Cellular Component: organelle membrane (GO:0031090);|Molecular Function: long-chain-alcohol O-fatty-acyltransferase activity (GO:0047196);|Molecular Function: arachidoyl-CoA:1-dodecanol O-acyltransferase activity (GO:010…	PF13813.5	Membrane bound O-acyl transferase family	2.58823	2.56161	2.66865	1.06361	1.12222	1.24974
TRINITY_DN66197_c0_g2_i1_4	63.3447	25.6213	-1.30588	0.00607914	0.0180691	0.404474	Down	XP_006847902.1	60S ribosomal protein L8-3 [Amborella trichopoda]	P29766|RL8_SOLLC	60S ribosomal protein L8 OS=Solanum lycopersicum OX=4081 GN=RPL8 PE=2 SV=1	atr:18437636	K02938	RP-L8e, RPL8	large subunit ribosomal protein L8e	ko03010	Ribosome	KOG2309	60s ribosomal protein L2/L8	[J]	INFORMATION STORAGE AND PROCESSING	Translation, ribosomal structure and biogenesis	--	--	--	Biological Process: cytoplasmic translation (GO:0002181);|Molecular Function: structural constituent of ribosome (GO:0003735);|Cellular Component: cytosolic large ribosomal subunit (GO:0022625);	--	--	1.70731	2.89105	3.87364	1.15691	1.33167	1.08579
TRINITY_DN16445_c0_g1_i1_3	80.5961	34.0055	-1.24494	0.000538047	0.00225151	0.421924	Down	XP_006857494.1	acid phosphatase 1 [Amborella trichopoda]	P27061|PPA1_SOLLC	Acid phosphatase 1 OS=Solanum lycopersicum OX=4081 GN=APS1 PE=2 SV=1	--	--	--	--	--	--	--	--	--	--	--	S	ENOG410Y9AU	Acid phosphatase	Molecular Function: acid phosphatase activity (GO:0003993);	PF03767.13	HAD superfamily, subfamily IIIB (Acid phosphatase)	4.31199	3.08675	2.85099	1.4263	1.29419	1.75469
TRINITY_DN24976_c0_g3_i1_1	7.27902	0	#NAME?	0.0250948	0.058048	0	Down	XP_006827121.1	beta-D-xylosidase 4 [Amborella trichopoda]	A5JTQ3|XYL2_MEDSV	Beta-xylosidase/alpha-L-arabinofuranosidase 2 OS=Medicago sativa subsp. varia OX=36902 GN=Xyl2 PE=2 SV=1	atr:18422386	K15920	XYL4	xylan 1,4-beta-xylosidase	ko00520|ko00500	Amino sugar and nucleotide sugar metabolism|Starch and sucrose metabolism	--	--	--	--	--	--	--	--	Cellular Component: extracellular region (GO:0005576);|Molecular Function: xylan 1,4-beta-xylosidase activity (GO:0009044);|Biological Process: xylan catabolic process (GO:0045493);|Molecular Function: alpha-L-arabinofuranosidase activity (GO:0046556);	--	--	1.06556	1.98026	0	0	0	0
TRINITY_DN55090_c0_g1_i2_4	1765.28	631.419	-1.48322	2.55142e-74	3.3578e-72	0.357689	Down	XP_006842561.2	Peroxidase 25 [Amborella trichopoda]	P22196|PER2_ARAHY	Cationic Peroxidase 2 OS=Arachis hypogaea OX=3818 GN=PNC2 PE=2 SV=1	atr:18432390	K00430	E1.11.1.7	Peroxidase	ko00940	Phenylpropanoid biosynthesis	--	--	--	--	--	G	ENOG4111F7T	Peroxidase	Molecular Function: Peroxidase activity (GO:0004601);|Cellular Component: extracellular region (GO:0005576);|Biological Process: response to oxidative stress (GO:0006979);|Molecular Function: heme binding (GO:0020037);|Biological Process: hydrogen peroxide catabolic process (GO:0042744);|Molecular Function: metal ion binding (GO:0046872);	PF00141.22	Peroxidase	68.4765	67.8735	66.0635	26.7152	25.8206	22.2736
TRINITY_DN24650_c0_g1_i4_3	160.06	23.8573	-2.74611	1.21582e-18	2.81671e-17	0.149052	Down	XP_011625252.1	putative 3,4-dihydroxy-2-butanone kinase isoform X1 [Amborella trichopoda]	O04059|DHBK_SOLLC	Putative 3,4-dihydroxy-2-butanone kinase OS=Solanum lycopersicum OX=4081 GN=DHBK PE=2 SV=1	atr:18439224	K00863	DAK, TKFC	triose/dihydroxyacetone kinase / FAD-AMP lyase (cyclizing)	ko00561|ko00051	Glycerolipid metabolism|Fructose and mannose metabolism	KOG2426	Dihydroxyacetone kinase/glycerone kinase	[G]	metabolism	Carbohydrate transport and metabolism	G	COG2376	Dihydroxyacetone kinase	Molecular Function: glycerone kinase activity (GO:0004371);|Molecular Function: ATP binding (GO:0005524);|Cellular Component: cytosol (GO:0005829);|Biological Process: glycerol catabolic process (GO:0019563);	PF02734.16,PF02733.16	DAK2 domain|Dak1 domain	2.8381	2.73307	3.09124	0	0.79725	0.540455
TRINITY_DN64737_c0_g1_i5_4	403.91	14.3422	-4.8157	1.5209e-85	2.48058e-83	0.0355083	Down	XP_006846477.1	reticuline oxidase [Amborella trichopoda]	P93479|RETO_PAPSO	Reticuline oxidase OS=Papaver somniferum OX=3469 GN=BBE1 PE=2 SV=1	--	--	--	--	--	--	--	--	--	--	--	C	COG0277	FAD linked oxidase domain protein	Biological Process: alkaloid metabolic process (GO:0009820);|Cellular Component: cytoplasmic vesicle (GO:0031410);|Molecular Function: reticuline oxidase activity (GO:0050468);|Molecular Function: FAD binding (GO:0071949);	PF01565.22,PF08031.11	FAD binding domain|Berberine and berberine like	9.8276	8.77356	9.7565	0.311644	0.416295	0.31974
TRINITY_DN197_c0_g1_i1_3	25.0479	56.1154	1.16371	0.00691644	0.0201445	2.24032	Up	ERM95845.1	hypothetical protein AMTR_s00060p00100190 [Amborella trichopoda]	Q10429|CND3_SCHPO	Condensin complex subunit 3 OS=Schizosaccharomyces pombe (strain 972 / ATCC 24843) OX=284812 GN=cnd3 PE=1 SV=1	--	--	--	--	--	--	KOG2025	Chromosome condensation complex Condensin, subunit G	[BD]	INFORMATION STORAGE AND PROCESSING|CELLULAR PROCESSES AND SIGNALING	Chromatin structure and dynamics |Cell cycle control, cell division, chromosome partitioning	BD	COG5218	Non-SMC condensin I complex subunit G	Cellular Component: condensed chromosome (GO:0000793);|Cellular Component: nuclear condensin complex (GO:0000799);|Cellular Component: nucleus (GO:0005634);|Cellular Component: cytoplasm (GO:0005737);|Cellular Component: cytosol (GO:0005829);|Biological Process: mitotic chromosome condensation (GO:0007076);|Biological Process: cell division (GO:0051301);	PF12719.6,PF13646.5	Nuclear condensing complex subunits, C-term domain|HEAT repeats	0.213889	0.280559	0.407575	0.660329	0.948835	0.491051
TRINITY_DN22543_c0_g1_i1_3	11.7027	32.0663	1.45422	0.0148769	0.0379183	2.74008	Up	XP_020528772.1	DNA replication ATP-dependent helicase/nuclease DNA2 [Amborella trichopoda]	Q9URU2|DNA2_SCHPO	DNA replication ATP-dependent helicase/nuclease dna2 OS=Schizosaccharomyces pombe (strain 972 / ATCC 24843) OX=284812 GN=dna2 PE=1 SV=2	nnu:104610411	K10742	DNA2	DNA replication ATP-dependent helicase Dna2	ko03030	DNA replication	KOG1805	DNA replication helicase	[L]	INFORMATION STORAGE AND PROCESSING	Replication, recombination and repair	L	COG1112	Helicase	Cellular Component: nuclear chromosome, telomeric region (GO:0000784);|Molecular Function: DNA binding (GO:0003677);|Molecular Function: chromatin binding (GO:0003682);|Molecular Function: ATP-dependent DNA helicase activity (GO:0004003);|Molecular Function: nuclease activity (GO:0004518);|Molecular Function: ATP binding (GO:0005524);|Cellular Component: nucleus (GO:0005634);|Cellular Component: …	PF08696.10,PF13087.5,PF13086.5,PF13604.5,PF13245.5	DNA replication factor Dna2|AAA domain|AAA domain|AAA domain|AAA domain	0.133399	0.0763284	0.115641	0.334142	0.282239	0.310457
TRINITY_DN53231_c0_g2_i4_2	640.707	1425.25	1.15348	1.12743e-40	6.74898e-39	2.2245	Up	XP_020524975.1	uncharacterized protein LOC18437732 [Amborella trichopoda]	Q00416|SEN1_YEAST	Helicase SEN1 OS=Saccharomyces cerevisiae (strain ATCC 204508 / S288c) OX=559292 GN=SEN1 PE=1 SV=2	--	--	--	--	--	--	KOG1801	tRNA-splicing endonuclease positive effector (SEN1)	[A]	INFORMATION STORAGE AND PROCESSING	RNA processing and modification	L	COG1112	Helicase	Molecular Function: ATP binding (GO:0005524);|Cellular Component: nucleus (GO:0005634);|Cellular Component: replication fork (GO:0005657);|Cellular Component: cytoplasm (GO:0005737);|Biological Process: transcription-coupled nucleotide-excision repair (GO:0006283);|Biological Process: DNA-templated transcription, termination (GO:0006353);|Biological Process: rRNA processing (GO:0006364);|Biologic…	PF13087.5,PF13086.5,PF00580.20,PF13245.5,PF13604.5,PF01443.17,PF13361.5,PF13401.5,PF13538.5,PF13191.5	AAA domain|AAA domain|UvrD/REP helicase N-terminal domain|AAA domain|AAA domain|Viral (Superfamily 1) RNA helicase|UvrD-like helicase C-terminal domain|AAA domain|UvrD-like helicase C-terminal domain|AAA ATPase domain	3.02737	3.30639	3.25098	7.28264	7.51525	7.24595
TRINITY_DN5973_c0_g1_i1_1	0	6.06349	Inf	0.0231951	0.0545002	Inf	Up	XP_011626740.1	ABC transporter G family member 42 [Amborella trichopoda]	--	--	--	--	--	--	--	--	--	--	--	--	--	V	COG0842	(ABC) transporter	--	--	--	0	0	0	0.572636	0.214587	0.583017
TRINITY_DN18027_c0_g1_i1_3	151.71	323.366	1.09185	5.07979e-10	5.95487e-09	2.13147	Up	ERN06219.1	hypothetical protein AMTR_s00016p00174170 [Amborella trichopoda]	--	--	--	--	--	--	--	--	KOG0167	FOG: Armadillo/beta-catenin-like repeats	[S]	POORLY CHARACTERIZED	Function unknown	S	ENOG410XRTN	U-box domain-containing protein	--	PF00514.22	Armadillo/beta-catenin-like repeat	2.42176	1.69338	1.96786	4.52714	4.5526	4.29899
TRINITY_DN17589_c0_g1_i1_1	14.4658	73.4273	2.34367	6.92e-08	6.2763e-07	5.07594	Up	ERN14881.1	hypothetical protein AMTR_s00032p00158580 [Amborella trichopoda]	--	--	--	--	--	--	--	--	--	--	--	--	--	S	ENOG410YGD0	NA	--	--	--	0.584192	0.150408	0.230256	1.61682	2.12265	1.38767
TRINITY_DN58410_c0_g1_i1_2	1.03624	8.45353	3.0282	0.0472975	0.0969422	8.1579	Up	XP_006844226.3	probable endo-1,3(4)-beta-glucanase ARB_01444 [Amborella trichopoda]	--	--	atr:18434088	K01180	E3.2.1.6	endo-1,3(4)-beta-glucanase	--	--	KOG2254	Predicted endo-1,3-beta-glucanase	[G]	metabolism	Carbohydrate transport and metabolism	M	COG5498	Hydrolase	--	PF03639.12	Glycosyl hydrolase family 81	0.36374	0	0	1.44583	1.12582	0.683966
TRINITY_DN11815_c0_g1_i1_3	16.9521	50.6551	1.57924	0.00106745	0.00409028	2.98813	Up	XP_006854493.1	serotransferrin [Amborella trichopoda]	--	--	--	--	--	--	--	--	--	--	--	--	--	O	ENOG410XQ36	antigen p97 (melanoma associated) identified by monoclonal antibodies 133.2 and 96.5	--	PF00405.16	Transferrin	0.294596	0.423894	0.301141	1.0855	1.11249	0.880691
TRINITY_DN4379_c0_g1_i1_2	0	9.38336	Inf	0.0275036	0.06259	Inf	Up	XP_006838839.1	uncharacterized protein LOC18429490 [Amborella trichopoda]	--	--	--	--	--	--	--	--	KOG2761	START domain-containing proteins involved in steroidogenesis/phosphatidylcholine transfer	[I]	metabolism	Lipid transport and metabolism	U	ENOG410YH7B	stAR-related lipid transfer protein 7, mitochondrial-like	--	--	--	1.74666e-22	0	0	1.3795	0	3.05485
TRINITY_DN14816_c0_g1_i1_3	2.67795	12.6883	2.2443	0.0447375	0.0928086	4.73807	Up	XP_011622560.2	uncharacterized protein LOC18431988 isoform X2 [Amborella trichopoda]	--	--	--	--	--	--	--	--	--	--	--	--	--	S	ENOG4111F56	NA	--	PF04577.13	Protein of unknown function (DUF563)	0.094837	0.0886554	0	0.359382	0.189036	0.34791
TRINITY_DN43586_c0_g1_i1_2	4.96782	27.2986	2.45814	0.00111236	0.00424371	5.49509	Up	XP_011623484.1	uncharacterized protein LOC18434545 [Amborella trichopoda]	--	--	--	--	--	--	--	--	--	--	--	--	--	S	ENOG410YRIU	NA	--	PF05553.10	Cotton fibre expressed protein	0.398386	0.727184	7.30132e-10	2.27787	1.99368	1.83453
TRINITY_DN35869_c0_g1_i1_2	2.5926	14.579	2.49142	0.0195266	0.0472941	5.62329	Up	XP_006845741.2	uncharacterized protein LOC18435635 [Amborella trichopoda]	--	--	--	--	--	--	--	--	--	--	--	--	--	K	ENOG410YNEJ	Oxygenase that can act as both a histone lysine demethylase and a ribosomal histidine hydroxylase. Specifically demethylates 'Lys-4' (H3K4me) and 'Lys-36' (H3K36me) of histone H3, thereby playing a central role in histone code	--	--	--	0	0.897679	0	1.21356	2.29061	1.57016
TRINITY_DN66237_c0_g1_i12_4	62.9383	126.577	1.008	0.0343074	0.0748081	2.01112	Up	XP_006849842.1	uncharacterized protein LOC18439617 [Amborella trichopoda]	--	--	--	--	--	--	--	--	--	--	--	--	--	S	ENOG410Z0XV	expressed protein	--	PF14009.5	Domain of unknown function (DUF4228)	3.27766	3.35353	1.61232	4.50127	4.44536	8.16494
TRINITY_DN17206_c0_g1_i1_3	45.3648	91.9736	1.01965	0.00166958	0.00601839	2.02742	Up	XP_006828861.1	ornithine decarboxylase [Amborella trichopoda]	P50134|DCOR_DATST	Ornithine decarboxylase OS=Datura stramonium OX=4076 PE=2 SV=1	atr:18424207	K01581	E4.1.1.17, ODC1, speC, speF	ornithine decarboxylase	ko00330|ko00480	Arginine and proline metabolism|Glutathione metabolism	KOG0622	Ornithine decarboxylase	[E]	metabolism	Amino acid transport and metabolism	E	COG0019	Specifically catalyzes the decarboxylation of meso- diaminopimelate (meso-DAP) to L-lysine (By similarity)	Molecular Function: ornithine decarboxylase activity (GO:0004586);|Biological Process: putrescine biosynthetic process from ornithine (GO:0033387);	PF02784.15,PF00278.21	Pyridoxal-dependent decarboxylase, pyridoxal binding domain|Pyridoxal-dependent decarboxylase, C-terminal sheet domain	1.70968	1.04415	1.56426	3.24661	3.23565	2.5498
TRINITY_DN5773_c0_g1_i1_1	7.91368	27.0026	1.77068	0.00940011	0.0259603	3.41214	Up	XP_020531854.1	DNA repair protein RAD51 homolog isoform X1 [Amborella trichopoda]	Q9XED7|R51A2_MAIZE	DNA repair protein RAD51 homolog B OS=Zea mays OX=4577 GN=RAD51B PE=2 SV=1	pda:103702594	K04482	RAD51	DNA repair protein RAD51	ko03440	Homologous recombination	KOG1433	DNA repair protein RAD51/RHP55	[L]	INFORMATION STORAGE AND PROCESSING	Replication, recombination and repair	L	COG0468	Can catalyze the hydrolysis of ATP in the presence of single-stranded DNA, the ATP-dependent uptake of single-stranded DNA by duplex DNA, and the ATP-dependent hybridization of homologous single-stranded DNAs. It interacts with LexA causing its activation and leading to its autocatalytic cleavage (By similarity)	Molecular Function: recombinase activity (GO:0000150);|Biological Process: DNA recombinase assembly (GO:0000730);|Cellular Component: condensed nuclear chromosome (GO:0000794);|Molecular Function: double-stranded DNA binding (GO:0003690);|Molecular Function: single-stranded DNA binding (GO:0003697);|Molecular Function: ATP binding (GO:0005524);|Biological Process: mitotic recombination (GO:000631…	PF08423.10,PF00154.20,PF13481.5,PF14520.5,PF06745.12	Rad51|recA bacterial DNA recombination protein|AAA domain|Helix-hairpin-helix domain|KaiC	0.139224	0.193018	0.321316	0.830476	0.741987	0.742052
TRINITY_DN63215_c0_g2_i2_4	97.8765	48.777	-1.00476	0.00119812	0.00452926	0.498353	Down	ABR18194.1	unknown [Picea sitchensis]	Q40392|TMVRN_NICGU	TMV resistance protein N OS=Nicotiana glutinosa OX=35889 GN=N PE=1 SV=1	--	--	--	--	--	--	--	--	--	--	--	S	COG4886	leucine Rich Repeat	Molecular Function: ATP binding (GO:0005524);|Cellular Component: cytoplasm (GO:0005737);|Biological Process: signal transduction (GO:0007165);|Biological Process: plant-type hypersensitive response (GO:0009626);|Molecular Function: ADP binding (GO:0043531);	PF00931.21,PF01582.19,PF13676.5,PF05729.11	NB-ARC domain|TIR domain|TIR domain|NACHT domain	2.6616	3.01954	2.2716	1.36732	0.932401	1.80957
TRINITY_DN25761_c0_g1_i19_1	444.87	216.38	-1.03982	9.50389e-08	8.45701e-07	0.486389	Down	ABR18194.1	unknown [Picea sitchensis]	Q40392|TMVRN_NICGU	TMV resistance protein N OS=Nicotiana glutinosa OX=35889 GN=N PE=1 SV=1	--	--	--	--	--	--	--	--	--	--	--	S	ENOG4112BMQ	TMV resistance protein N-like	Molecular Function: ATP binding (GO:0005524);|Cellular Component: cytoplasm (GO:0005737);|Biological Process: signal transduction (GO:0007165);|Biological Process: plant-type hypersensitive response (GO:0009626);|Molecular Function: ADP binding (GO:0043531);	PF00931.21,PF01582.19,PF13676.5,PF05729.11,PF13401.5,PF13855.5,PF12799.6,PF00560.32,PF10660.8,PF17287.1,PF00157.16	NB-ARC domain|TIR domain|TIR domain|NACHT domain|AAA domain|Leucine rich repeat|Leucine Rich repeats (2 copies)|Leucine Rich Repeat|Iron-containing outer mitochondrial membrane protein N-terminus|POTRA domain|Pou domain - N-terminal to homeobox domain	5.19529	6.02862	6.65334	2.75174	2.41932	3.82059
TRINITY_DN67114_c2_g1_i6_4	587.454	284.051	-1.04832	5.9785e-16	1.15735e-14	0.483529	Down	ABR17008.1	unknown [Picea sitchensis]	Q40392|TMVRN_NICGU	TMV resistance protein N OS=Nicotiana glutinosa OX=35889 GN=N PE=1 SV=1	--	--	--	--	--	--	--	--	--	--	--	S	COG4886	leucine Rich Repeat	Molecular Function: ATP binding (GO:0005524);|Cellular Component: cytoplasm (GO:0005737);|Biological Process: signal transduction (GO:0007165);|Biological Process: plant-type hypersensitive response (GO:0009626);|Molecular Function: ADP binding (GO:0043531);	PF00931.21,PF05729.11,PF13401.5	NB-ARC domain|NACHT domain|AAA domain	13.1271	12.6708	11.9713	7.66615	5.65623	5.53208
TRINITY_DN15796_c0_g1_i1_3	213.323	92.2211	-1.20987	4.70985e-08	4.36885e-07	0.432307	Down	ACN40032.1	unknown [Picea sitchensis]	Q40392|TMVRN_NICGU	TMV resistance protein N OS=Nicotiana glutinosa OX=35889 GN=N PE=1 SV=1	--	--	--	--	--	--	--	--	--	--	--	S	COG4886	leucine Rich Repeat	Molecular Function: ATP binding (GO:0005524);|Cellular Component: cytoplasm (GO:0005737);|Biological Process: signal transduction (GO:0007165);|Biological Process: plant-type hypersensitive response (GO:0009626);|Molecular Function: ADP binding (GO:0043531);	PF00931.21,PF01582.19,PF13676.5,PF13855.5,PF12799.6,PF05729.11,PF00560.32,PF13401.5	NB-ARC domain|TIR domain|TIR domain|Leucine rich repeat|Leucine Rich repeats (2 copies)|NACHT domain|Leucine Rich Repeat|AAA domain	3.18424	3.35223	3.35462	1.57068	1.77975	1.06999
TRINITY_DN25906_c0_g1_i2_1	114.261	48.7591	-1.22859	0.00173148	0.00620627	0.426733	Down	ACN40032.1	unknown [Picea sitchensis]	Q40392|TMVRN_NICGU	TMV resistance protein N OS=Nicotiana glutinosa OX=35889 GN=N PE=1 SV=1	--	--	--	--	--	--	--	--	--	--	--	S	COG4886	leucine Rich Repeat	Molecular Function: ATP binding (GO:0005524);|Cellular Component: cytoplasm (GO:0005737);|Biological Process: signal transduction (GO:0007165);|Biological Process: plant-type hypersensitive response (GO:0009626);|Molecular Function: ADP binding (GO:0043531);	PF00931.21,PF12799.6,PF13855.5,PF05729.11,PF00560.32	NB-ARC domain|Leucine Rich repeats (2 copies)|Leucine rich repeat|NACHT domain|Leucine Rich Repeat	2.29318	3.11835	1.67186	0.707064	1.14967	1.30286
TRINITY_DN63446_c1_g1_i1_4	149.427	63.4833	-1.23499	3.0118e-06	2.11105e-05	0.424845	Down	ACN40032.1	unknown [Picea sitchensis]	Q40392|TMVRN_NICGU	TMV resistance protein N OS=Nicotiana glutinosa OX=35889 GN=N PE=1 SV=1	--	--	--	--	--	--	--	--	--	--	--	S	ENOG4112BMQ	TMV resistance protein N-like	Molecular Function: ATP binding (GO:0005524);|Cellular Component: cytoplasm (GO:0005737);|Biological Process: signal transduction (GO:0007165);|Biological Process: plant-type hypersensitive response (GO:0009626);|Molecular Function: ADP binding (GO:0043531);	PF00931.21,PF01582.19,PF13676.5,PF05729.11	NB-ARC domain|TIR domain|TIR domain|NACHT domain	3.10754	2.7866	2.58011	0.945833	1.34564	1.45383
TRINITY_DN25050_c1_g1_i3_3	401.801	153.924	-1.38426	2.08664e-17	4.452e-16	0.383086	Down	ABR18194.1	unknown [Picea sitchensis]	Q40392|TMVRN_NICGU	TMV resistance protein N OS=Nicotiana glutinosa OX=35889 GN=N PE=1 SV=1	--	--	--	--	--	--	--	--	--	--	--	S	COG4886	leucine Rich Repeat	Molecular Function: ATP binding (GO:0005524);|Cellular Component: cytoplasm (GO:0005737);|Biological Process: signal transduction (GO:0007165);|Biological Process: plant-type hypersensitive response (GO:0009626);|Molecular Function: ADP binding (GO:0043531);	PF01582.19,PF00931.21,PF13676.5,PF05729.11,PF13191.5,PF13401.5	TIR domain|NB-ARC domain|TIR domain|NACHT domain|AAA ATPase domain|AAA domain	8.69091	9.99838	8.736	3.88028	2.92795	4.05266
TRINITY_DN67117_c1_g1_i1_4	263.199	77.7278	-1.75965	1.45293e-16	2.93517e-15	0.29532	Down	ACN40032.1	unknown [Picea sitchensis]	Q40392|TMVRN_NICGU	TMV resistance protein N OS=Nicotiana glutinosa OX=35889 GN=N PE=1 SV=1	mtr:MTR_2g040220	K03283	HSPA1_8	heat shock 70kDa protein 1/2/6/8	ko04141|ko03040|ko04144	Protein processing in endoplasmic reticulum|Spliceosome|Endocytosis	--	--	--	--	--	S	ENOG4112BMQ	TMV resistance protein N-like	Molecular Function: ATP binding (GO:0005524);|Cellular Component: cytoplasm (GO:0005737);|Biological Process: signal transduction (GO:0007165);|Biological Process: plant-type hypersensitive response (GO:0009626);|Molecular Function: ADP binding (GO:0043531);	PF00931.21,PF05729.11,PF13676.5,PF01582.19	NB-ARC domain|NACHT domain|TIR domain|TIR domain	4.8455	4.85335	5.82653	1.5128	1.38618	1.83688
TRINITY_DN25999_c3_g1_i2_1	408.527	112.066	-1.86608	1.1063e-12	1.65888e-11	0.274318	Down	ACN40032.1	unknown [Picea sitchensis]	Q40392|TMVRN_NICGU	TMV resistance protein N OS=Nicotiana glutinosa OX=35889 GN=N PE=1 SV=1	--	--	--	--	--	--	--	--	--	--	--	S	COG4886	leucine Rich Repeat	Molecular Function: ATP binding (GO:0005524);|Cellular Component: cytoplasm (GO:0005737);|Biological Process: signal transduction (GO:0007165);|Biological Process: plant-type hypersensitive response (GO:0009626);|Molecular Function: ADP binding (GO:0043531);	PF00931.21,PF05729.11,PF13855.5,PF13173.5	NB-ARC domain|NACHT domain|Leucine rich repeat|AAA domain	6.57027	9.21589	9.33945	2.60116	2.07248	2.45149
TRINITY_DN25036_c1_g1_i1_3	186.089	50.2348	-1.88923	0.000999298	0.00386938	0.269951	Down	ACN40032.1	unknown [Picea sitchensis]	Q40392|TMVRN_NICGU	TMV resistance protein N OS=Nicotiana glutinosa OX=35889 GN=N PE=1 SV=1	--	--	--	--	--	--	--	--	--	--	--	S	ENOG410XRGK	Resistance protein	Molecular Function: ATP binding (GO:0005524);|Cellular Component: cytoplasm (GO:0005737);|Biological Process: signal transduction (GO:0007165);|Biological Process: plant-type hypersensitive response (GO:0009626);|Molecular Function: ADP binding (GO:0043531);	PF00931.21,PF01582.19,PF13676.5,PF05729.11,PF13173.5,PF13401.5	NB-ARC domain|TIR domain|TIR domain|NACHT domain|AAA domain|AAA domain	4.38492	6.51681	9.97535	1.32678	2.22232	2.27685
TRINITY_DN25062_c3_g1_i4_3	95.9035	23.9826	-1.9996	1.55142e-07	1.33733e-06	0.25007	Down	ACN39861.1	unknown [Picea sitchensis]	Q40392|TMVRN_NICGU	TMV resistance protein N OS=Nicotiana glutinosa OX=35889 GN=N PE=1 SV=1	--	--	--	--	--	--	KOG4658	Apoptotic ATPase	[T]	CELLULAR PROCESSES AND SIGNALING	Signal transduction mechanisms	--	--	--	Molecular Function: ATP binding (GO:0005524);|Cellular Component: cytoplasm (GO:0005737);|Biological Process: signal transduction (GO:0007165);|Biological Process: plant-type hypersensitive response (GO:0009626);|Molecular Function: ADP binding (GO:0043531);	PF00931.21,PF05729.11	NB-ARC domain|NACHT domain	4.76281	6.43457	4.23787	1.03911	2.16226	0.758993
TRINITY_DN29776_c0_g1_i1_4	53.8864	12.8984	-2.06273	2.74585e-05	0.000158973	0.239362	Down	ABR17008.1	unknown [Picea sitchensis]	Q40392|TMVRN_NICGU	TMV resistance protein N OS=Nicotiana glutinosa OX=35889 GN=N PE=1 SV=1	--	--	--	--	--	--	--	--	--	--	--	S	ENOG4111THG	Resistance protein	Molecular Function: ATP binding (GO:0005524);|Cellular Component: cytoplasm (GO:0005737);|Biological Process: signal transduction (GO:0007165);|Biological Process: plant-type hypersensitive response (GO:0009626);|Molecular Function: ADP binding (GO:0043531);	PF00931.21,PF01582.19,PF05729.11	NB-ARC domain|TIR domain|NACHT domain	1.64999	1.34855	1.19451	0.433964	0.318864	0.293395
TRINITY_DN7869_c0_g1_i2_3	153.786	22.9499	-2.74436	3.73245e-18	8.37813e-17	0.149233	Down	ACN40032.1	unknown [Picea sitchensis]	Q40392|TMVRN_NICGU	TMV resistance protein N OS=Nicotiana glutinosa OX=35889 GN=N PE=1 SV=1	--	--	--	--	--	--	--	--	--	--	--	S	COG4886	leucine Rich Repeat	Molecular Function: ATP binding (GO:0005524);|Cellular Component: cytoplasm (GO:0005737);|Biological Process: signal transduction (GO:0007165);|Biological Process: plant-type hypersensitive response (GO:0009626);|Molecular Function: ADP binding (GO:0043531);	PF00931.21,PF01582.19,PF13855.5,PF13676.5,PF12799.6,PF05729.11	NB-ARC domain|TIR domain|Leucine rich repeat|TIR domain|Leucine Rich repeats (2 copies)|NACHT domain	2.72502	2.10261	2.11352	0.423744	0.486459	0.165676
TRINITY_DN67150_c2_g1_i3_4	158.639	22.4092	-2.82358	1.11966e-19	2.7523e-18	0.141259	Down	ACN39861.1	unknown [Picea sitchensis]	Q40392|TMVRN_NICGU	TMV resistance protein N OS=Nicotiana glutinosa OX=35889 GN=N PE=1 SV=1	--	--	--	--	--	--	--	--	--	--	--	--	--	--	Molecular Function: ATP binding (GO:0005524);|Cellular Component: cytoplasm (GO:0005737);|Biological Process: signal transduction (GO:0007165);|Biological Process: plant-type hypersensitive response (GO:0009626);|Molecular Function: ADP binding (GO:0043531);	PF00931.21,PF13191.5,PF05729.11	NB-ARC domain|AAA ATPase domain|NACHT domain	4.53862	4.13632	3.23344	0.800588	0.468355	0.491678
TRINITY_DN23112_c1_g6_i1_3	149.168	20.7883	-2.8431	1.13949e-18	2.64288e-17	0.139361	Down	ACN40032.1	unknown [Picea sitchensis]	Q40392|TMVRN_NICGU	TMV resistance protein N OS=Nicotiana glutinosa OX=35889 GN=N PE=1 SV=1	--	--	--	--	--	--	--	--	--	--	--	--	--	--	Molecular Function: ATP binding (GO:0005524);|Cellular Component: cytoplasm (GO:0005737);|Biological Process: signal transduction (GO:0007165);|Biological Process: plant-type hypersensitive response (GO:0009626);|Molecular Function: ADP binding (GO:0043531);	PF00931.21,PF01582.19,PF12799.6,PF13676.5,PF13855.5,PF05729.11,PF13456.5	NB-ARC domain|TIR domain|Leucine Rich repeats (2 copies)|TIR domain|Leucine rich repeat|NACHT domain|Reverse transcriptase-like	1.55817	1.57231	1.57001	0.256895	0.19441	0.225261
TRINITY_DN24909_c1_g2_i10_3	310.752	42.3948	-2.87381	8.05097e-38	4.3441e-36	0.136426	Down	ABR17661.1	unknown [Picea sitchensis]	Q40392|TMVRN_NICGU	TMV resistance protein N OS=Nicotiana glutinosa OX=35889 GN=N PE=1 SV=1	--	--	--	--	--	--	--	--	--	--	--	S	COG4886	leucine Rich Repeat	Molecular Function: ATP binding (GO:0005524);|Cellular Component: cytoplasm (GO:0005737);|Biological Process: signal transduction (GO:0007165);|Biological Process: plant-type hypersensitive response (GO:0009626);|Molecular Function: ADP binding (GO:0043531);	PF00931.21,PF05729.11,PF13191.5,PF01637.17	NB-ARC domain|NACHT domain|AAA ATPase domain|ATPase domain predominantly from Archaea	12.2271	10.9702	10.0379	1.81483	1.12488	1.75965
TRINITY_DN28145_c0_g1_i1_1	28.7765	3.8875	-2.88797	0.000777359	0.00311061	0.135093	Down	ABR18194.1	unknown [Picea sitchensis]	Q40392|TMVRN_NICGU	TMV resistance protein N OS=Nicotiana glutinosa OX=35889 GN=N PE=1 SV=1	--	--	--	--	--	--	--	--	--	--	--	S	COG4886	leucine Rich Repeat	Molecular Function: ATP binding (GO:0005524);|Cellular Component: cytoplasm (GO:0005737);|Biological Process: signal transduction (GO:0007165);|Biological Process: plant-type hypersensitive response (GO:0009626);|Molecular Function: ADP binding (GO:0043531);	PF00931.21,PF05729.11,PF13401.5	NB-ARC domain|NACHT domain|AAA domain	0.897433	2.61825	1.94212	0.760031	3.82285e-16	0
TRINITY_DN53532_c1_g1_i9_2	129.771	62.8549	-1.04587	0.000129299	0.000642096	0.484352	Down	ABR17008.1	unknown [Picea sitchensis]	Q40392|TMVRN_NICGU	TMV resistance protein N OS=Nicotiana glutinosa OX=35889 GN=N PE=1 SV=1	--	--	--	--	--	--	--	--	--	--	--	S	COG4886	leucine Rich Repeat	Molecular Function: ATP binding (GO:0005524);|Cellular Component: cytoplasm (GO:0005737);|Biological Process: signal transduction (GO:0007165);|Biological Process: plant-type hypersensitive response (GO:0009626);|Molecular Function: ADP binding (GO:0043531);	PF01582.19,PF13676.5	TIR domain|TIR domain	8.97953	9.45829	6.68132	3.23231	3.83896	5.50966
TRINITY_DN60367_c0_g1_i4_4	253.966	119.422	-1.08857	4.68303e-08	4.34663e-07	0.470228	Down	ABR17008.1	unknown [Picea sitchensis]	Q40392|TMVRN_NICGU	TMV resistance protein N OS=Nicotiana glutinosa OX=35889 GN=N PE=1 SV=1	--	--	--	--	--	--	--	--	--	--	--	--	--	--	Molecular Function: ATP binding (GO:0005524);|Cellular Component: cytoplasm (GO:0005737);|Biological Process: signal transduction (GO:0007165);|Biological Process: plant-type hypersensitive response (GO:0009626);|Molecular Function: ADP binding (GO:0043531);	PF01582.19,PF13676.5	TIR domain|TIR domain	12.895	14.6085	13.7541	6.007	7.86399	6.16317
TRINITY_DN64848_c0_g1_i2_4	112.419	52.6904	-1.09328	0.00026702	0.00122131	0.468695	Down	ABR18194.1	unknown [Picea sitchensis]	Q40392|TMVRN_NICGU	TMV resistance protein N OS=Nicotiana glutinosa OX=35889 GN=N PE=1 SV=1	--	--	--	--	--	--	--	--	--	--	--	S	COG4886	leucine Rich Repeat	Molecular Function: ATP binding (GO:0005524);|Cellular Component: cytoplasm (GO:0005737);|Biological Process: signal transduction (GO:0007165);|Biological Process: plant-type hypersensitive response (GO:0009626);|Molecular Function: ADP binding (GO:0043531);	PF01582.19,PF13676.5	TIR domain|TIR domain	5.59387	7.68905	7.26126	3.31083	3.90696	2.72412
TRINITY_DN21108_c0_g1_i7_3	132.716	59.5435	-1.15633	0.00158478	0.00576276	0.448652	Down	ACN40032.1	unknown [Picea sitchensis]	Q40392|TMVRN_NICGU	TMV resistance protein N OS=Nicotiana glutinosa OX=35889 GN=N PE=1 SV=1	--	--	--	--	--	--	--	--	--	--	--	S	COG4886	leucine Rich Repeat	Molecular Function: ATP binding (GO:0005524);|Cellular Component: cytoplasm (GO:0005737);|Biological Process: signal transduction (GO:0007165);|Biological Process: plant-type hypersensitive response (GO:0009626);|Molecular Function: ADP binding (GO:0043531);	PF01582.19,PF13676.5	TIR domain|TIR domain	10.09	5.75132	7.03903	2.63777	4.18449	3.84967
TRINITY_DN66895_c0_g1_i6_4	420.079	179.757	-1.22461	7.60156e-15	1.36098e-13	0.427912	Down	ACN40032.1	unknown [Picea sitchensis]	Q40392|TMVRN_NICGU	TMV resistance protein N OS=Nicotiana glutinosa OX=35889 GN=N PE=1 SV=1	--	--	--	--	--	--	--	--	--	--	--	--	--	--	Molecular Function: ATP binding (GO:0005524);|Cellular Component: cytoplasm (GO:0005737);|Biological Process: signal transduction (GO:0007165);|Biological Process: plant-type hypersensitive response (GO:0009626);|Molecular Function: ADP binding (GO:0043531);	PF00931.21,PF12799.6,PF13855.5,PF01582.19,PF13676.5,PF13401.5,PF00560.32	NB-ARC domain|Leucine Rich repeats (2 copies)|Leucine rich repeat|TIR domain|TIR domain|AAA domain|Leucine Rich Repeat	5.16415	5.90479	5.35084	2.32466	2.64895	2.28928
TRINITY_DN23964_c0_g1_i1_1	106.264	43.845	-1.27716	4.19763e-05	0.000233997	0.412606	Down	ACN39861.1	unknown [Picea sitchensis]	Q40392|TMVRN_NICGU	TMV resistance protein N OS=Nicotiana glutinosa OX=35889 GN=N PE=1 SV=1	--	--	--	--	--	--	--	--	--	--	--	S	ENOG4112BMQ	TMV resistance protein N-like	Molecular Function: ATP binding (GO:0005524);|Cellular Component: cytoplasm (GO:0005737);|Biological Process: signal transduction (GO:0007165);|Biological Process: plant-type hypersensitive response (GO:0009626);|Molecular Function: ADP binding (GO:0043531);	PF00931.21	NB-ARC domain	2.38632	2.44147	2.06437	1.62486	0.582652	0.712459
TRINITY_DN22312_c0_g1_i2_3	98.9196	38.5197	-1.36066	9.25513e-05	0.000475134	0.389404	Down	ABK26674.1	unknown [Picea sitchensis]	Q40392|TMVRN_NICGU	TMV resistance protein N OS=Nicotiana glutinosa OX=35889 GN=N PE=1 SV=1	--	--	--	--	--	--	--	--	--	--	--	--	--	--	Molecular Function: ATP binding (GO:0005524);|Cellular Component: cytoplasm (GO:0005737);|Biological Process: signal transduction (GO:0007165);|Biological Process: plant-type hypersensitive response (GO:0009626);|Molecular Function: ADP binding (GO:0043531);	PF12799.6,PF13855.5,PF00560.32,PF13516.5,PF05725.11	Leucine Rich repeats (2 copies)|Leucine rich repeat|Leucine Rich Repeat|Leucine Rich repeat|FNIP Repeat	1.81587	2.51893	3.19919	1.09603	1.06233	0.900368
TRINITY_DN22648_c0_g3_i1_3	225.361	85.7443	-1.39413	3.07058e-10	3.68452e-09	0.380475	Down	ACN40032.1	unknown [Picea sitchensis]	Q40392|TMVRN_NICGU	TMV resistance protein N OS=Nicotiana glutinosa OX=35889 GN=N PE=1 SV=1	--	--	--	--	--	--	--	--	--	--	--	--	--	--	Molecular Function: ATP binding (GO:0005524);|Cellular Component: cytoplasm (GO:0005737);|Biological Process: signal transduction (GO:0007165);|Biological Process: plant-type hypersensitive response (GO:0009626);|Molecular Function: ADP binding (GO:0043531);	PF01582.19,PF13676.5	TIR domain|TIR domain	17.7725	18.5982	19.175	6.97501	9.46487	5.37741
TRINITY_DN25850_c0_g1_i5_1	196.742	74.4729	-1.40152	0.00172378	0.00618342	0.378531	Down	ABR18194.1	unknown [Picea sitchensis]	Q40392|TMVRN_NICGU	TMV resistance protein N OS=Nicotiana glutinosa OX=35889 GN=N PE=1 SV=1	--	--	--	--	--	--	--	--	--	--	--	S	ENOG4111THG	Resistance protein	Molecular Function: ATP binding (GO:0005524);|Cellular Component: cytoplasm (GO:0005737);|Biological Process: signal transduction (GO:0007165);|Biological Process: plant-type hypersensitive response (GO:0009626);|Molecular Function: ADP binding (GO:0043531);	PF00931.21,PF01582.19,PF13676.5,PF13191.5	NB-ARC domain|TIR domain|TIR domain|AAA ATPase domain	6.26848	4.15183	8.55555	2.87672	2.3205	2.24817
TRINITY_DN64193_c0_g2_i2_4	122.309	40.2859	-1.60218	1.51173e-07	1.30596e-06	0.329378	Down	ABK24822.1	unknown [Picea sitchensis]	Q40392|TMVRN_NICGU	TMV resistance protein N OS=Nicotiana glutinosa OX=35889 GN=N PE=1 SV=1	--	--	--	--	--	--	--	--	--	--	--	S	COG4886	leucine Rich Repeat	Molecular Function: ATP binding (GO:0005524);|Cellular Component: cytoplasm (GO:0005737);|Biological Process: signal transduction (GO:0007165);|Biological Process: plant-type hypersensitive response (GO:0009626);|Molecular Function: ADP binding (GO:0043531);	--	--	4.07799	4.9959	4.62574	2.0322	1.37573	1.24964
TRINITY_DN63446_c1_g2_i3_4	34.9052	11.4773	-1.60465	0.00537418	0.0163269	0.328815	Down	ACN40032.1	unknown [Picea sitchensis]	Q40392|TMVRN_NICGU	TMV resistance protein N OS=Nicotiana glutinosa OX=35889 GN=N PE=1 SV=1	--	--	--	--	--	--	--	--	--	--	--	S	ENOG4112BMQ	TMV resistance protein N-like	Molecular Function: ATP binding (GO:0005524);|Cellular Component: cytoplasm (GO:0005737);|Biological Process: signal transduction (GO:0007165);|Biological Process: plant-type hypersensitive response (GO:0009626);|Molecular Function: ADP binding (GO:0043531);	--	--	1.54681	1.37356	1.634	0.468637	0.240762	0.818959
TRINITY_DN40695_c0_g1_i1_4	34.0214	10.8128	-1.6537	0.00578299	0.017323	0.317823	Down	ACN40032.1	unknown [Picea sitchensis]	Q40392|TMVRN_NICGU	TMV resistance protein N OS=Nicotiana glutinosa OX=35889 GN=N PE=1 SV=1	--	--	--	--	--	--	--	--	--	--	--	S	ENOG4112BMQ	TMV resistance protein N-like	Molecular Function: ATP binding (GO:0005524);|Cellular Component: cytoplasm (GO:0005737);|Biological Process: signal transduction (GO:0007165);|Biological Process: plant-type hypersensitive response (GO:0009626);|Molecular Function: ADP binding (GO:0043531);	PF01582.19,PF13676.5	TIR domain|TIR domain	4.66676	4.75786	3.7609	1.5122	2.11197	0.663267
TRINITY_DN64880_c0_g1_i2_4	206.439	64.8627	-1.67026	4.99925e-05	0.000273901	0.314198	Down	ACN40032.1	unknown [Picea sitchensis]	Q40392|TMVRN_NICGU	TMV resistance protein N OS=Nicotiana glutinosa OX=35889 GN=N PE=1 SV=1	--	--	--	--	--	--	--	--	--	--	--	S	ENOG4111THG	Resistance protein	Molecular Function: ATP binding (GO:0005524);|Cellular Component: cytoplasm (GO:0005737);|Biological Process: signal transduction (GO:0007165);|Biological Process: plant-type hypersensitive response (GO:0009626);|Molecular Function: ADP binding (GO:0043531);	PF01582.19,PF00931.21,PF13676.5,PF12799.6,PF13855.5,PF13238.5	TIR domain|NB-ARC domain|TIR domain|Leucine Rich repeats (2 copies)|Leucine rich repeat|AAA domain	2.04526	3.34507	2.39849	0.67518	0.463299	1.3944
TRINITY_DN21044_c0_g2_i3_3	129.944	40.8174	-1.67064	2.70469e-08	2.59597e-07	0.314115	Down	ABR18194.1	unknown [Picea sitchensis]	Q40392|TMVRN_NICGU	TMV resistance protein N OS=Nicotiana glutinosa OX=35889 GN=N PE=1 SV=1	--	--	--	--	--	--	--	--	--	--	--	S	COG4886	leucine Rich Repeat	Molecular Function: ATP binding (GO:0005524);|Cellular Component: cytoplasm (GO:0005737);|Biological Process: signal transduction (GO:0007165);|Biological Process: plant-type hypersensitive response (GO:0009626);|Molecular Function: ADP binding (GO:0043531);	PF01582.19,PF00931.21,PF13676.5	TIR domain|NB-ARC domain|TIR domain	2.10787	2.7911	2.36107	0.651014	0.938189	0.767577
TRINITY_DN53682_c0_g1_i1_4	42.5256	13.3083	-1.676	0.00152604	0.00557923	0.312949	Down	ABR18194.1	unknown [Picea sitchensis]	Q40392|TMVRN_NICGU	TMV resistance protein N OS=Nicotiana glutinosa OX=35889 GN=N PE=1 SV=1	--	--	--	--	--	--	--	--	--	--	--	--	--	--	Molecular Function: ATP binding (GO:0005524);|Cellular Component: cytoplasm (GO:0005737);|Biological Process: signal transduction (GO:0007165);|Biological Process: plant-type hypersensitive response (GO:0009626);|Molecular Function: ADP binding (GO:0043531);	PF01582.19,PF13676.5	TIR domain|TIR domain	2.53791	1.32313	1.57235	0.809018	0.409192	0.556878
TRINITY_DN62015_c0_g1_i3_4	115.436	34.416	-1.74595	5.34561e-08	4.91894e-07	0.298138	Down	ABK22239.1	unknown [Picea sitchensis]	Q40392|TMVRN_NICGU	TMV resistance protein N OS=Nicotiana glutinosa OX=35889 GN=N PE=1 SV=1	--	--	--	--	--	--	--	--	--	--	--	S	ENOG4112BMQ	TMV resistance protein N-like	Molecular Function: ATP binding (GO:0005524);|Cellular Component: cytoplasm (GO:0005737);|Biological Process: signal transduction (GO:0007165);|Biological Process: plant-type hypersensitive response (GO:0009626);|Molecular Function: ADP binding (GO:0043531);	PF01582.19,PF13676.5	TIR domain|TIR domain	3.92233	3.94357	4.97577	1.37428	1.03286	1.56588
TRINITY_DN22694_c0_g1_i5_1	130.549	23.7477	-2.45873	6.24004e-14	1.03914e-12	0.181906	Down	ACN40032.1	unknown [Picea sitchensis]	Q40392|TMVRN_NICGU	TMV resistance protein N OS=Nicotiana glutinosa OX=35889 GN=N PE=1 SV=1	--	--	--	--	--	--	--	--	--	--	--	S	ENOG4112BMQ	TMV resistance protein N-like	Molecular Function: ATP binding (GO:0005524);|Cellular Component: cytoplasm (GO:0005737);|Biological Process: signal transduction (GO:0007165);|Biological Process: plant-type hypersensitive response (GO:0009626);|Molecular Function: ADP binding (GO:0043531);	PF00931.21,PF01582.19,PF13676.5,PF13855.5	NB-ARC domain|TIR domain|TIR domain|Leucine rich repeat	2.3064	2.88456	2.29515	0.210177	0.316626	0.89686
TRINITY_DN65124_c0_g2_i3_4	69.9276	11.7176	-2.57719	1.89923e-08	1.85987e-07	0.167567	Down	ABR18194.1	unknown [Picea sitchensis]	Q40392|TMVRN_NICGU	TMV resistance protein N OS=Nicotiana glutinosa OX=35889 GN=N PE=1 SV=1	--	--	--	--	--	--	--	--	--	--	--	--	--	--	Molecular Function: ATP binding (GO:0005524);|Cellular Component: cytoplasm (GO:0005737);|Biological Process: signal transduction (GO:0007165);|Biological Process: plant-type hypersensitive response (GO:0009626);|Molecular Function: ADP binding (GO:0043531);	PF01582.19,PF13676.5	TIR domain|TIR domain	2.12598	1.58545	2.01131	0.398455	0.237006	0.35146
TRINITY_DN24778_c0_g2_i7_3	25.7064	4.27112	-2.58944	0.000965351	0.00376013	0.16615	Down	ABR18194.1	unknown [Picea sitchensis]	Q40392|TMVRN_NICGU	TMV resistance protein N OS=Nicotiana glutinosa OX=35889 GN=N PE=1 SV=1	--	--	--	--	--	--	--	--	--	--	--	S	COG4886	leucine Rich Repeat	Molecular Function: ATP binding (GO:0005524);|Cellular Component: cytoplasm (GO:0005737);|Biological Process: signal transduction (GO:0007165);|Biological Process: plant-type hypersensitive response (GO:0009626);|Molecular Function: ADP binding (GO:0043531);	PF01582.19,PF13676.5	TIR domain|TIR domain	1.47885	1.49863	2.0124	7.58376e-11	0.56692	0.352162
TRINITY_DN62081_c0_g1_i2_4	107.811	16.7026	-2.69036	7.81274e-08	7.03112e-07	0.154925	Down	ACN40032.1	unknown [Picea sitchensis]	Q40392|TMVRN_NICGU	TMV resistance protein N OS=Nicotiana glutinosa OX=35889 GN=N PE=1 SV=1	--	--	--	--	--	--	--	--	--	--	--	S	COG4886	leucine Rich Repeat	Molecular Function: ATP binding (GO:0005524);|Cellular Component: cytoplasm (GO:0005737);|Biological Process: signal transduction (GO:0007165);|Biological Process: plant-type hypersensitive response (GO:0009626);|Molecular Function: ADP binding (GO:0043531);	PF00931.21	NB-ARC domain	2.84902	2.7213	1.52561	0.321976	0.541617	0.26801
TRINITY_DN23520_c0_g1_i1_3	160.019	15.3698	-3.38007	2.01633e-24	6.40763e-23	0.09605	Down	ACN39861.1	unknown [Picea sitchensis]	Q40392|TMVRN_NICGU	TMV resistance protein N OS=Nicotiana glutinosa OX=35889 GN=N PE=1 SV=1	--	--	--	--	--	--	--	--	--	--	--	S	COG4886	leucine Rich Repeat	Molecular Function: ATP binding (GO:0005524);|Cellular Component: cytoplasm (GO:0005737);|Biological Process: signal transduction (GO:0007165);|Biological Process: plant-type hypersensitive response (GO:0009626);|Molecular Function: ADP binding (GO:0043531);	PF00931.21,PF12799.6,PF13855.5,PF13191.5	NB-ARC domain|Leucine Rich repeats (2 copies)|Leucine rich repeat|AAA ATPase domain	1.46768	1.39709	1.32797	0.117802	0.136944	0.161003
TRINITY_DN59544_c0_g1_i3_4	113.566	6.98512	-4.02311	5.35013e-21	1.41954e-19	0.0615069	Down	ABR18194.1	unknown [Picea sitchensis]	Q40392|TMVRN_NICGU	TMV resistance protein N OS=Nicotiana glutinosa OX=35889 GN=N PE=1 SV=1	--	--	--	--	--	--	--	--	--	--	--	S	COG4886	leucine Rich Repeat	Molecular Function: ATP binding (GO:0005524);|Cellular Component: cytoplasm (GO:0005737);|Biological Process: signal transduction (GO:0007165);|Biological Process: plant-type hypersensitive response (GO:0009626);|Molecular Function: ADP binding (GO:0043531);	PF00931.21,PF01582.19,PF12799.6,PF13855.5	NB-ARC domain|TIR domain|Leucine Rich repeats (2 copies)|Leucine rich repeat	2.21199	1.92724	2.66231	0.0969674	0.293605	0.0493311
TRINITY_DN23047_c0_g1_i5_3	65.5785	2.12189	-4.9498	2.88045e-15	5.32843e-14	0.0323565	Down	ABR18194.1	unknown [Picea sitchensis]	Q40392|TMVRN_NICGU	TMV resistance protein N OS=Nicotiana glutinosa OX=35889 GN=N PE=1 SV=1	--	--	--	--	--	--	--	--	--	--	--	S	ENOG4112BMQ	TMV resistance protein N-like	Molecular Function: ATP binding (GO:0005524);|Cellular Component: cytoplasm (GO:0005737);|Biological Process: signal transduction (GO:0007165);|Biological Process: plant-type hypersensitive response (GO:0009626);|Molecular Function: ADP binding (GO:0043531);	PF00931.21,PF01582.19,PF13676.5,PF13191.5	NB-ARC domain|TIR domain|TIR domain|AAA ATPase domain	2.13918	1.72047	1.67903	0.0316464	0.125641	0.0320671
TRINITY_DN17655_c0_g1_i1_1	45.3868	0.970731	-5.54706	6.74273e-12	9.4715e-11	0.021388	Down	ACN39861.1	unknown [Picea sitchensis]	Q40392|TMVRN_NICGU	TMV resistance protein N OS=Nicotiana glutinosa OX=35889 GN=N PE=1 SV=1	--	--	--	--	--	--	--	--	--	--	--	S	ENOG4112BMQ	TMV resistance protein N-like	Molecular Function: ATP binding (GO:0005524);|Cellular Component: cytoplasm (GO:0005737);|Biological Process: signal transduction (GO:0007165);|Biological Process: plant-type hypersensitive response (GO:0009626);|Molecular Function: ADP binding (GO:0043531);	PF00931.21	NB-ARC domain	0.88657	0.679709	1.07344	0.0239184	4.9825e-69	0.0486162
TRINITY_DN27559_c0_g1_i1_3	162.593	3.41487	-5.57329	7.08704e-40	4.12502e-38	0.0210026	Down	ACN39861.1	unknown [Picea sitchensis]	Q40392|TMVRN_NICGU	TMV resistance protein N OS=Nicotiana glutinosa OX=35889 GN=N PE=1 SV=1	--	--	--	--	--	--	--	--	--	--	--	S	ENOG4112BMQ	TMV resistance protein N-like	Molecular Function: ATP binding (GO:0005524);|Cellular Component: cytoplasm (GO:0005737);|Biological Process: signal transduction (GO:0007165);|Biological Process: plant-type hypersensitive response (GO:0009626);|Molecular Function: ADP binding (GO:0043531);	PF00931.21,PF13855.5,PF12799.6,PF00560.32	NB-ARC domain|Leucine rich repeat|Leucine Rich repeats (2 copies)|Leucine Rich Repeat	2.32139	2.39525	1.85762	1.38026e-24	0.0608747	0.0830079
TRINITY_DN5465_c0_g1_i1_4	26.9039	0.323386	-6.37841	2.87448e-06	2.0239e-05	0.0120201	Down	ABR16569.1	unknown [Picea sitchensis]	Q40392|TMVRN_NICGU	TMV resistance protein N OS=Nicotiana glutinosa OX=35889 GN=N PE=1 SV=1	--	--	--	--	--	--	--	--	--	--	--	S	COG4886	leucine Rich Repeat	Molecular Function: ATP binding (GO:0005524);|Cellular Component: cytoplasm (GO:0005737);|Biological Process: signal transduction (GO:0007165);|Biological Process: plant-type hypersensitive response (GO:0009626);|Molecular Function: ADP binding (GO:0043531);	PF01582.19,PF13676.5	TIR domain|TIR domain	0.989827	1.27406	2.55131	0	0	0.0693739
TRINITY_DN53001_c0_g1_i1_4	10.9584	0	#NAME?	0.000608441	0.00251067	0	Down	ABR18194.1	unknown [Picea sitchensis]	Q40392|TMVRN_NICGU	TMV resistance protein N OS=Nicotiana glutinosa OX=35889 GN=N PE=1 SV=1	--	--	--	--	--	--	--	--	--	--	--	S	COG4886	leucine Rich Repeat	Molecular Function: ATP binding (GO:0005524);|Cellular Component: cytoplasm (GO:0005737);|Biological Process: signal transduction (GO:0007165);|Biological Process: plant-type hypersensitive response (GO:0009626);|Molecular Function: ADP binding (GO:0043531);	--	--	1.42772	1.18209	1.43199	0	0	0
TRINITY_DN74459_c0_g1_i1_4	16.3464	0	#NAME?	1.28284e-05	7.95808e-05	0	Down	ABR18194.1	unknown [Picea sitchensis]	Q40392|TMVRN_NICGU	TMV resistance protein N OS=Nicotiana glutinosa OX=35889 GN=N PE=1 SV=1	--	--	--	--	--	--	--	--	--	--	--	S	COG4886	leucine Rich Repeat	Molecular Function: ATP binding (GO:0005524);|Cellular Component: cytoplasm (GO:0005737);|Biological Process: signal transduction (GO:0007165);|Biological Process: plant-type hypersensitive response (GO:0009626);|Molecular Function: ADP binding (GO:0043531);	--	--	2.29485	1.93633	1.47527	0	0	0
TRINITY_DN8754_c0_g1_i1_3	22.6292	0	#NAME?	1.53637e-07	1.32528e-06	0	Down	ABR18194.1	unknown [Picea sitchensis]	Q40392|TMVRN_NICGU	TMV resistance protein N OS=Nicotiana glutinosa OX=35889 GN=N PE=1 SV=1	--	--	--	--	--	--	--	--	--	--	--	--	--	--	Molecular Function: ATP binding (GO:0005524);|Cellular Component: cytoplasm (GO:0005737);|Biological Process: signal transduction (GO:0007165);|Biological Process: plant-type hypersensitive response (GO:0009626);|Molecular Function: ADP binding (GO:0043531);	PF01582.19,PF13676.5	TIR domain|TIR domain	0.81796	0.687629	0.900387	0	0	0
TRINITY_DN54992_c1_g2_i2_2	38.671	130.924	1.7594	0.000213816	0.00100401	3.38558	Up	ACN40032.1	unknown [Picea sitchensis]	Q40392|TMVRN_NICGU	TMV resistance protein N OS=Nicotiana glutinosa OX=35889 GN=N PE=1 SV=1	--	--	--	--	--	--	--	--	--	--	--	S	COG4886	leucine Rich Repeat	Molecular Function: ATP binding (GO:0005524);|Cellular Component: cytoplasm (GO:0005737);|Biological Process: signal transduction (GO:0007165);|Biological Process: plant-type hypersensitive response (GO:0009626);|Molecular Function: ADP binding (GO:0043531);	PF00931.21,PF12799.6,PF13855.5,PF05729.11	NB-ARC domain|Leucine Rich repeats (2 copies)|Leucine rich repeat|NACHT domain	0.439339	0.438736	0.936304	2.70007	1.38931	2.28382
TRINITY_DN20114_c0_g2_i2_3	60.6318	127.423	1.07147	0.000114684	0.000576861	2.10158	Up	ACN39861.1	unknown [Picea sitchensis]	Q40392|TMVRN_NICGU	TMV resistance protein N OS=Nicotiana glutinosa OX=35889 GN=N PE=1 SV=1	--	--	--	--	--	--	--	--	--	--	--	S	ENOG4112BMQ	TMV resistance protein N-like	Molecular Function: ATP binding (GO:0005524);|Cellular Component: cytoplasm (GO:0005737);|Biological Process: signal transduction (GO:0007165);|Biological Process: plant-type hypersensitive response (GO:0009626);|Molecular Function: ADP binding (GO:0043531);	PF00931.21,PF05729.11	NB-ARC domain|NACHT domain	1.9405	1.27065	1.49823	2.94593	3.82546	3.43581
TRINITY_DN22417_c0_g1_i1_2	0	13.3709	Inf	0.000143675	0.000705555	Inf	Up	ABR16569.1	unknown [Picea sitchensis]	Q40392|TMVRN_NICGU	TMV resistance protein N OS=Nicotiana glutinosa OX=35889 GN=N PE=1 SV=1	--	--	--	--	--	--	--	--	--	--	--	S	ENOG4111VMD	Resistance protein	Molecular Function: ATP binding (GO:0005524);|Cellular Component: cytoplasm (GO:0005737);|Biological Process: signal transduction (GO:0007165);|Biological Process: plant-type hypersensitive response (GO:0009626);|Molecular Function: ADP binding (GO:0043531);	PF01582.19,PF13676.5	TIR domain|TIR domain	0	0	0	0.985654	1.60002	1.15361
TRINITY_DN72902_c0_g1_i1_2	0	5.86472	Inf	0.0250521	0.0579878	Inf	Up	ABR18194.1	unknown [Picea sitchensis]	Q40392|TMVRN_NICGU	TMV resistance protein N OS=Nicotiana glutinosa OX=35889 GN=N PE=1 SV=1	--	--	--	--	--	--	--	--	--	--	--	S	ENOG4111THG	Resistance protein	Molecular Function: ATP binding (GO:0005524);|Cellular Component: cytoplasm (GO:0005737);|Biological Process: signal transduction (GO:0007165);|Biological Process: plant-type hypersensitive response (GO:0009626);|Molecular Function: ADP binding (GO:0043531);	PF01582.19,PF13676.5	TIR domain|TIR domain	0	0	0	1.27993	1.3427	0
TRINITY_DN44677_c0_g1_i2_2	0.35619	53.7106	7.23642	1.86694e-15	3.4976e-14	150.792	Up	ABR16569.1	unknown [Picea sitchensis]	Q40392|TMVRN_NICGU	TMV resistance protein N OS=Nicotiana glutinosa OX=35889 GN=N PE=1 SV=1	--	--	--	--	--	--	--	--	--	--	--	S	COG4886	leucine Rich Repeat	Molecular Function: ATP binding (GO:0005524);|Cellular Component: cytoplasm (GO:0005737);|Biological Process: signal transduction (GO:0007165);|Biological Process: plant-type hypersensitive response (GO:0009626);|Molecular Function: ADP binding (GO:0043531);	PF01582.19,PF13676.5	TIR domain|TIR domain	0	0	0.0683818	2.03657	3.01383	2.98097
TRINITY_DN55442_c0_g2_i13_2	11.8233	177.101	3.90487	2.81649e-22	7.98712e-21	14.979	Up	ABR18194.1	unknown [Picea sitchensis]	Q40392|TMVRN_NICGU	TMV resistance protein N OS=Nicotiana glutinosa OX=35889 GN=N PE=1 SV=1	--	--	--	--	--	--	--	--	--	--	--	S	ENOG410ZAZ0	NB-ARC domain	Molecular Function: ATP binding (GO:0005524);|Cellular Component: cytoplasm (GO:0005737);|Biological Process: signal transduction (GO:0007165);|Biological Process: plant-type hypersensitive response (GO:0009626);|Molecular Function: ADP binding (GO:0043531);	PF01582.19,PF00931.21,PF13676.5	TIR domain|NB-ARC domain|TIR domain	0.392814	0.363149	0.144621	4.37277	5.71001	3.78619
TRINITY_DN53180_c0_g1_i1_2	51.0162	271.47	2.41177	3.97963e-23	1.1833e-21	5.32126	Up	ABR18194.1	unknown [Picea sitchensis]	Q40392|TMVRN_NICGU	TMV resistance protein N OS=Nicotiana glutinosa OX=35889 GN=N PE=1 SV=1	--	--	--	--	--	--	--	--	--	--	--	--	--	--	Molecular Function: ATP binding (GO:0005524);|Cellular Component: cytoplasm (GO:0005737);|Biological Process: signal transduction (GO:0007165);|Biological Process: plant-type hypersensitive response (GO:0009626);|Molecular Function: ADP binding (GO:0043531);	PF01582.19,PF00931.21,PF13676.5,PF12799.6,PF13855.5	TIR domain|NB-ARC domain|TIR domain|Leucine Rich repeats (2 copies)|Leucine rich repeat	0.302906	1.1427	0.344229	3.05315	3.42422	3.39607
TRINITY_DN20426_c0_g1_i2_1	43.3159	130.674	1.593	7.63146e-08	6.87863e-07	3.01677	Up	ABR17008.1	unknown [Picea sitchensis]	Q40392|TMVRN_NICGU	TMV resistance protein N OS=Nicotiana glutinosa OX=35889 GN=N PE=1 SV=1	--	--	--	--	--	--	--	--	--	--	--	S	ENOG4112BMQ	TMV resistance protein N-like	Molecular Function: ATP binding (GO:0005524);|Cellular Component: cytoplasm (GO:0005737);|Biological Process: signal transduction (GO:0007165);|Biological Process: plant-type hypersensitive response (GO:0009626);|Molecular Function: ADP binding (GO:0043531);	PF01582.19,PF13676.5,PF00931.21	TIR domain|TIR domain|NB-ARC domain	1.07403	0.738141	0.585018	2.35013	2.91197	2.21013
TRINITY_DN21932_c1_g2_i1_1	84.8883	249.182	1.55356	3.94874e-13	6.13132e-12	2.9354	Up	ACN40032.1	unknown [Picea sitchensis]	Q40392|TMVRN_NICGU	TMV resistance protein N OS=Nicotiana glutinosa OX=35889 GN=N PE=1 SV=1	--	--	--	--	--	--	--	--	--	--	--	S	COG4886	leucine Rich Repeat	Molecular Function: ATP binding (GO:0005524);|Cellular Component: cytoplasm (GO:0005737);|Biological Process: signal transduction (GO:0007165);|Biological Process: plant-type hypersensitive response (GO:0009626);|Molecular Function: ADP binding (GO:0043531);	PF12799.6,PF13855.5,PF00560.32,PF00931.21	Leucine Rich repeats (2 copies)|Leucine rich repeat|Leucine Rich Repeat|NB-ARC domain	1.29707	1.58928	1.14358	3.73897	4.76588	3.72064
TRINITY_DN20444_c0_g2_i1_1	15.1462	37.2473	1.29818	0.0167288	0.0417682	2.45918	Up	ABR18194.1	unknown [Picea sitchensis]	Q40392|TMVRN_NICGU	TMV resistance protein N OS=Nicotiana glutinosa OX=35889 GN=N PE=1 SV=1	--	--	--	--	--	--	--	--	--	--	--	S	ENOG4111THG	Resistance protein	Molecular Function: ATP binding (GO:0005524);|Cellular Component: cytoplasm (GO:0005737);|Biological Process: signal transduction (GO:0007165);|Biological Process: plant-type hypersensitive response (GO:0009626);|Molecular Function: ADP binding (GO:0043531);	PF01582.19,PF13676.5	TIR domain|TIR domain	1.14611	0.451541	0.673245	2.37461	1.53133	1.85224
TRINITY_DN13433_c0_g2_i3_1	16.9721	41.3184	1.28361	0.0356683	0.0772151	2.43448	Up	ABR17008.1	unknown [Picea sitchensis]	Q40392|TMVRN_NICGU	TMV resistance protein N OS=Nicotiana glutinosa OX=35889 GN=N PE=1 SV=1	--	--	--	--	--	--	--	--	--	--	--	S	COG4886	leucine Rich Repeat	Molecular Function: ATP binding (GO:0005524);|Cellular Component: cytoplasm (GO:0005737);|Biological Process: signal transduction (GO:0007165);|Biological Process: plant-type hypersensitive response (GO:0009626);|Molecular Function: ADP binding (GO:0043531);	PF01582.19,PF13676.5	TIR domain|TIR domain	1.60481	0.679315	0.0869414	1.3334	2.56694	2.04257
TRINITY_DN24788_c0_g1_i12_1	172.96	43.2002	-2.00133	1.8531e-13	2.96025e-12	0.249769	Down	XP_010255714.1	PREDICTED: TMV resistance protein N-like [Nelumbo nucifera]	Q40392|TMVRN_NICGU	TMV resistance protein N OS=Nicotiana glutinosa OX=35889 GN=N PE=1 SV=1	--	--	--	--	--	--	--	--	--	--	--	S	ENOG410ZAZ0	NB-ARC domain	Molecular Function: ATP binding (GO:0005524);|Cellular Component: cytoplasm (GO:0005737);|Biological Process: signal transduction (GO:0007165);|Biological Process: plant-type hypersensitive response (GO:0009626);|Molecular Function: ADP binding (GO:0043531);	PF00931.21	NB-ARC domain	6.335	6.51707	8.23674	1.77963	1.89361	1.74511
TRINITY_DN66058_c0_g1_i5_4	898.503	115.577	-2.95867	1.01828e-89	1.77469e-87	0.128633	Down	PKI36766.1	hypothetical protein CRG98_042843 [Punica granatum]	Q40392|TMVRN_NICGU	TMV resistance protein N OS=Nicotiana glutinosa OX=35889 GN=N PE=1 SV=1	--	--	--	--	--	--	--	--	--	--	--	S	COG4886	leucine Rich Repeat	Molecular Function: ATP binding (GO:0005524);|Cellular Component: cytoplasm (GO:0005737);|Biological Process: signal transduction (GO:0007165);|Biological Process: plant-type hypersensitive response (GO:0009626);|Molecular Function: ADP binding (GO:0043531);	PF00931.21,PF12799.6,PF01582.19,PF13676.5	NB-ARC domain|Leucine Rich repeats (2 copies)|TIR domain|TIR domain	6.33047	6.72699	7.41961	0.946648	1.09701	0.679652
TRINITY_DN16658_c0_g1_i1_3	31.5254	13.1939	-1.25665	0.0328516	0.0722066	0.418515	Down	AJP06331.1	NB-ARC [Pinus tabuliformis]	Q40392|TMVRN_NICGU	TMV resistance protein N OS=Nicotiana glutinosa OX=35889 GN=N PE=1 SV=1	--	--	--	--	--	--	--	--	--	--	--	--	--	--	Molecular Function: ATP binding (GO:0005524);|Cellular Component: cytoplasm (GO:0005737);|Biological Process: signal transduction (GO:0007165);|Biological Process: plant-type hypersensitive response (GO:0009626);|Molecular Function: ADP binding (GO:0043531);	PF01582.19,PF00931.21,PF13676.5,PF05729.11,PF13191.5,PF13401.5	TIR domain|NB-ARC domain|TIR domain|NACHT domain|AAA ATPase domain|AAA domain	1.11507	0.883251	1.13358	0.602963	0.42585	0.348052
TRINITY_DN23251_c0_g1_i15_3	138.948	47.5552	-1.54687	7.57845e-05	0.000397214	0.342252	Down	AJP06331.1	NB-ARC [Pinus tabuliformis]	Q40392|TMVRN_NICGU	TMV resistance protein N OS=Nicotiana glutinosa OX=35889 GN=N PE=1 SV=1	--	--	--	--	--	--	--	--	--	--	--	S	COG4886	leucine Rich Repeat	Molecular Function: ATP binding (GO:0005524);|Cellular Component: cytoplasm (GO:0005737);|Biological Process: signal transduction (GO:0007165);|Biological Process: plant-type hypersensitive response (GO:0009626);|Molecular Function: ADP binding (GO:0043531);	PF00931.21,PF01582.19,PF13676.5,PF05729.11,PF13401.5,PF13173.5,PF13191.5,PF13238.5	NB-ARC domain|TIR domain|TIR domain|NACHT domain|AAA domain|AAA domain|AAA ATPase domain|AAA domain	3.44152	2.07324	2.1552	1.07878	0.785643	0.854251
TRINITY_DN18375_c0_g1_i20_3	165.193	82.4228	-1.00304	2.89044e-05	0.000166655	0.498947	Down	AJP06331.1	NB-ARC [Pinus tabuliformis]	Q40392|TMVRN_NICGU	TMV resistance protein N OS=Nicotiana glutinosa OX=35889 GN=N PE=1 SV=1	--	--	--	--	--	--	--	--	--	--	--	S	ENOG410XUGU	TMV resistance protein N-like	Molecular Function: ATP binding (GO:0005524);|Cellular Component: cytoplasm (GO:0005737);|Biological Process: signal transduction (GO:0007165);|Biological Process: plant-type hypersensitive response (GO:0009626);|Molecular Function: ADP binding (GO:0043531);	PF01582.19,PF13676.5	TIR domain|TIR domain	10.4805	10.6663	9.14141	7.3579	4.04012	4.21571
TRINITY_DN25028_c3_g1_i7_3	203.181	87.893	-1.20894	0.000990635	0.00384204	0.432585	Down	AJP06331.1	NB-ARC [Pinus tabuliformis]	Q40392|TMVRN_NICGU	TMV resistance protein N OS=Nicotiana glutinosa OX=35889 GN=N PE=1 SV=1	--	--	--	--	--	--	--	--	--	--	--	S	ENOG4112BMQ	TMV resistance protein N-like	Molecular Function: ATP binding (GO:0005524);|Cellular Component: cytoplasm (GO:0005737);|Biological Process: signal transduction (GO:0007165);|Biological Process: plant-type hypersensitive response (GO:0009626);|Molecular Function: ADP binding (GO:0043531);	PF01582.19,PF13676.5,PF00931.21,PF13191.5	TIR domain|TIR domain|NB-ARC domain|AAA ATPase domain	6.75988	8.68881	7.53578	5.78779	2.94016	1.47607
TRINITY_DN59926_c1_g1_i4_4	512.131	193.517	-1.40406	7.10216e-16	1.36707e-14	0.377866	Down	AJP06331.1	NB-ARC [Pinus tabuliformis]	Q40392|TMVRN_NICGU	TMV resistance protein N OS=Nicotiana glutinosa OX=35889 GN=N PE=1 SV=1	--	--	--	--	--	--	--	--	--	--	--	--	--	--	Molecular Function: ATP binding (GO:0005524);|Cellular Component: cytoplasm (GO:0005737);|Biological Process: signal transduction (GO:0007165);|Biological Process: plant-type hypersensitive response (GO:0009626);|Molecular Function: ADP binding (GO:0043531);	PF01582.19,PF13676.5	TIR domain|TIR domain	31.188	34.3338	39.0398	16.5306	11.3707	12.8151
TRINITY_DN23010_c0_g1_i6_3	60.8809	21.1446	-1.5257	0.000474326	0.00202282	0.34731	Down	AJP06331.1	NB-ARC [Pinus tabuliformis]	Q40392|TMVRN_NICGU	TMV resistance protein N OS=Nicotiana glutinosa OX=35889 GN=N PE=1 SV=1	--	--	--	--	--	--	--	--	--	--	--	S	ENOG4111THG	Resistance protein	Molecular Function: ATP binding (GO:0005524);|Cellular Component: cytoplasm (GO:0005737);|Biological Process: signal transduction (GO:0007165);|Biological Process: plant-type hypersensitive response (GO:0009626);|Molecular Function: ADP binding (GO:0043531);	PF01582.19,PF13676.5,PF12799.6,PF00931.21	TIR domain|TIR domain|Leucine Rich repeats (2 copies)|NB-ARC domain	1.37565	0.948911	0.987046	0.277574	0.49242	0.412565
TRINITY_DN50445_c0_g1_i1_4	58.8652	18.1072	-1.70086	0.00015915	0.000772532	0.307604	Down	AJP06331.1	NB-ARC [Pinus tabuliformis]	Q40392|TMVRN_NICGU	TMV resistance protein N OS=Nicotiana glutinosa OX=35889 GN=N PE=1 SV=1	--	--	--	--	--	--	--	--	--	--	--	S	COG4886	leucine Rich Repeat	Molecular Function: ATP binding (GO:0005524);|Cellular Component: cytoplasm (GO:0005737);|Biological Process: signal transduction (GO:0007165);|Biological Process: plant-type hypersensitive response (GO:0009626);|Molecular Function: ADP binding (GO:0043531);	PF00931.21,PF01582.19,PF13676.5	NB-ARC domain|TIR domain|TIR domain	1.78059	1.74788	1.36466	0.27092	0.586626	0.700809
TRINITY_DN53276_c0_g1_i1_4	19.8683	5.00733	-1.98836	0.0148995	0.0379599	0.252025	Down	AJP06331.1	NB-ARC [Pinus tabuliformis]	Q40392|TMVRN_NICGU	TMV resistance protein N OS=Nicotiana glutinosa OX=35889 GN=N PE=1 SV=1	--	--	--	--	--	--	--	--	--	--	--	--	--	--	Molecular Function: ATP binding (GO:0005524);|Cellular Component: cytoplasm (GO:0005737);|Biological Process: signal transduction (GO:0007165);|Biological Process: plant-type hypersensitive response (GO:0009626);|Molecular Function: ADP binding (GO:0043531);	PF00931.21	NB-ARC domain	1.48164	1.95696	0.749694	0.495257	0.377092	0.205512
TRINITY_DN66801_c0_g1_i17_4	87.7752	15.5441	-2.49744	7.64411e-06	4.96892e-05	0.17709	Down	AJP06331.1	NB-ARC [Pinus tabuliformis]	Q40392|TMVRN_NICGU	TMV resistance protein N OS=Nicotiana glutinosa OX=35889 GN=N PE=1 SV=1	--	--	--	--	--	--	--	--	--	--	--	--	--	--	Molecular Function: ATP binding (GO:0005524);|Cellular Component: cytoplasm (GO:0005737);|Biological Process: signal transduction (GO:0007165);|Biological Process: plant-type hypersensitive response (GO:0009626);|Molecular Function: ADP binding (GO:0043531);	PF00931.21,PF13191.5	NB-ARC domain|AAA ATPase domain	3.06247	3.89972	1.81535	0.675847	0.344949	0.60261
TRINITY_DN53124_c0_g2_i1_4	28.4059	0.971876	-4.86927	3.37251e-07	2.76319e-06	0.0342139	Down	AJP06331.1	NB-ARC [Pinus tabuliformis]	Q40392|TMVRN_NICGU	TMV resistance protein N OS=Nicotiana glutinosa OX=35889 GN=N PE=1 SV=1	--	--	--	--	--	--	--	--	--	--	--	S	ENOG4111THG	Resistance protein	Molecular Function: ATP binding (GO:0005524);|Cellular Component: cytoplasm (GO:0005737);|Biological Process: signal transduction (GO:0007165);|Biological Process: plant-type hypersensitive response (GO:0009626);|Molecular Function: ADP binding (GO:0043531);	PF01582.19,PF13676.5	TIR domain|TIR domain	1.34393	1.43219	1.77316	0.145539	3.80561e-07	2.01498e-07
TRINITY_DN66911_c0_g2_i3_4	1903.67	4.42364	-8.74934	0	0	0.00232374	Down	AJP06331.1	NB-ARC [Pinus tabuliformis]	Q40392|TMVRN_NICGU	TMV resistance protein N OS=Nicotiana glutinosa OX=35889 GN=N PE=1 SV=1	--	--	--	--	--	--	--	--	--	--	--	S	ENOG4111THG	Resistance protein	Molecular Function: ATP binding (GO:0005524);|Cellular Component: cytoplasm (GO:0005737);|Biological Process: signal transduction (GO:0007165);|Biological Process: plant-type hypersensitive response (GO:0009626);|Molecular Function: ADP binding (GO:0043531);	PF01582.19,PF13676.5,PF00403.25	TIR domain|TIR domain|Heavy-metal-associated domain	51.4892	51.283	51.6623	2.55318e-17	0.374839	9.35159e-09
TRINITY_DN21057_c0_g1_i1_3	15.948	0	#NAME?	1.6708e-05	0.000101148	0	Down	AJP06331.1	NB-ARC [Pinus tabuliformis]	Q40392|TMVRN_NICGU	TMV resistance protein N OS=Nicotiana glutinosa OX=35889 GN=N PE=1 SV=1	--	--	--	--	--	--	--	--	--	--	--	S	ENOG41104MF	TIR	Molecular Function: ATP binding (GO:0005524);|Cellular Component: cytoplasm (GO:0005737);|Biological Process: signal transduction (GO:0007165);|Biological Process: plant-type hypersensitive response (GO:0009626);|Molecular Function: ADP binding (GO:0043531);	PF01582.19,PF13676.5	TIR domain|TIR domain	0.917513	1.6047	1.22258	1.43995e-79	3.22081e-96	0
TRINITY_DN81510_c0_g1_i1_4	25.6601	0	#NAME?	1.55447e-07	1.33947e-06	0	Down	AJP06331.1	NB-ARC [Pinus tabuliformis]	Q40392|TMVRN_NICGU	TMV resistance protein N OS=Nicotiana glutinosa OX=35889 GN=N PE=1 SV=1	--	--	--	--	--	--	--	--	--	--	--	S	COG4886	leucine Rich Repeat	Molecular Function: ATP binding (GO:0005524);|Cellular Component: cytoplasm (GO:0005737);|Biological Process: signal transduction (GO:0007165);|Biological Process: plant-type hypersensitive response (GO:0009626);|Molecular Function: ADP binding (GO:0043531);	PF01582.19,PF13676.5	TIR domain|TIR domain	2.21857	0.884173	2.58488	0	0	0
TRINITY_DN26192_c0_g1_i1_3	20.9798	0	#NAME?	4.51403e-07	3.62281e-06	0	Down	AAQ57134.1	putative NBS-LRR protein G8029, partial [Pinus monticola]	Q40392|TMVRN_NICGU	TMV resistance protein N OS=Nicotiana glutinosa OX=35889 GN=N PE=1 SV=1	--	--	--	--	--	--	--	--	--	--	--	S	COG4886	leucine Rich Repeat	Molecular Function: ATP binding (GO:0005524);|Cellular Component: cytoplasm (GO:0005737);|Biological Process: signal transduction (GO:0007165);|Biological Process: plant-type hypersensitive response (GO:0009626);|Molecular Function: ADP binding (GO:0043531);	PF00931.21,PF05729.11	NB-ARC domain|NACHT domain	1.11479	1.51835	0.880505	0	0	0
TRINITY_DN47511_c0_g1_i1_4	57.0142	0	#NAME?	3.97311e-18	8.89869e-17	0	Down	AAQ57135.1	putative NBS-LRR protein G8106, partial [Pinus monticola]	Q40392|TMVRN_NICGU	TMV resistance protein N OS=Nicotiana glutinosa OX=35889 GN=N PE=1 SV=1	--	--	--	--	--	--	--	--	--	--	--	S	COG4886	leucine Rich Repeat	Molecular Function: ATP binding (GO:0005524);|Cellular Component: cytoplasm (GO:0005737);|Biological Process: signal transduction (GO:0007165);|Biological Process: plant-type hypersensitive response (GO:0009626);|Molecular Function: ADP binding (GO:0043531);	PF00931.21	NB-ARC domain	2.07171	1.40969	2.01782	0	0	0
TRINITY_DN55714_c0_g1_i9_2	452.415	141.432	-1.67753	5.77836e-12	8.15535e-11	0.312616	Down	AAM28917.1	putative TIR/NBS/LRR disease resistance protein, partial [Pinus taeda]	Q40392|TMVRN_NICGU	TMV resistance protein N OS=Nicotiana glutinosa OX=35889 GN=N PE=1 SV=1	--	--	--	--	--	--	--	--	--	--	--	S	COG4886	leucine Rich Repeat	Molecular Function: ATP binding (GO:0005524);|Cellular Component: cytoplasm (GO:0005737);|Biological Process: signal transduction (GO:0007165);|Biological Process: plant-type hypersensitive response (GO:0009626);|Molecular Function: ADP binding (GO:0043531);	PF00931.21,PF01582.19,PF13676.5,PF05729.11,PF13401.5	NB-ARC domain|TIR domain|TIR domain|NACHT domain|AAA domain	10.1648	7.74766	10.8668	3.85174	2.65085	2.78395
TRINITY_DN64995_c0_g1_i13_4	395.684	0	#NAME?	1.3382e-86	2.23335e-84	0	Down	AAM28917.1	putative TIR/NBS/LRR disease resistance protein, partial [Pinus taeda]	Q40392|TMVRN_NICGU	TMV resistance protein N OS=Nicotiana glutinosa OX=35889 GN=N PE=1 SV=1	--	--	--	--	--	--	--	--	--	--	--	S	COG4886	leucine Rich Repeat	Molecular Function: ATP binding (GO:0005524);|Cellular Component: cytoplasm (GO:0005737);|Biological Process: signal transduction (GO:0007165);|Biological Process: plant-type hypersensitive response (GO:0009626);|Molecular Function: ADP binding (GO:0043531);	PF01582.19,PF13676.5,PF00931.21,PF05729.11	TIR domain|TIR domain|NB-ARC domain|NACHT domain	4.76482	3.6299	4.6968	0	0	0
TRINITY_DN23595_c1_g1_i11_3	544.191	226.746	-1.26303	1.36816e-19	3.34093e-18	0.416666	Down	AAM28917.1	putative TIR/NBS/LRR disease resistance protein, partial [Pinus taeda]	Q40392|TMVRN_NICGU	TMV resistance protein N OS=Nicotiana glutinosa OX=35889 GN=N PE=1 SV=1	--	--	--	--	--	--	--	--	--	--	--	S	ENOG4112BMQ	TMV resistance protein N-like	Molecular Function: ATP binding (GO:0005524);|Cellular Component: cytoplasm (GO:0005737);|Biological Process: signal transduction (GO:0007165);|Biological Process: plant-type hypersensitive response (GO:0009626);|Molecular Function: ADP binding (GO:0043531);	PF13855.5,PF00931.21,PF00560.32,PF12799.6,PF13306.5	Leucine rich repeat|NB-ARC domain|Leucine Rich Repeat|Leucine Rich repeats (2 copies)|Leucine rich repeats (6 copies)	11.2844	9.70632	10.295	3.78067	4.44106	5.26077
TRINITY_DN22708_c0_g1_i2_3	84.7641	38.2263	-1.14889	0.00108281	0.00414318	0.450973	Down	ADW94527.1	putative TIR-NBS-LRR protein [Pinus monticola]	Q40392|TMVRN_NICGU	TMV resistance protein N OS=Nicotiana glutinosa OX=35889 GN=N PE=1 SV=1	--	--	--	--	--	--	--	--	--	--	--	S	ENOG4112BMQ	TMV resistance protein N-like	Molecular Function: ATP binding (GO:0005524);|Cellular Component: cytoplasm (GO:0005737);|Biological Process: signal transduction (GO:0007165);|Biological Process: plant-type hypersensitive response (GO:0009626);|Molecular Function: ADP binding (GO:0043531);	PF00931.21,PF01582.19,PF12799.6,PF13676.5,PF13855.5,PF05729.11,PF13401.5	NB-ARC domain|TIR domain|Leucine Rich repeats (2 copies)|TIR domain|Leucine rich repeat|NACHT domain|AAA domain	1.12479	0.990065	1.03712	0.341838	0.622397	0.495508
TRINITY_DN33068_c0_g1_i1_4	123.871	35.3804	-1.80782	6.2325e-09	6.46174e-08	0.285623	Down	ADW94527.1	putative TIR-NBS-LRR protein [Pinus monticola]	Q40392|TMVRN_NICGU	TMV resistance protein N OS=Nicotiana glutinosa OX=35889 GN=N PE=1 SV=1	--	--	--	--	--	--	--	--	--	--	--	S	COG4886	leucine Rich Repeat	Molecular Function: ATP binding (GO:0005524);|Cellular Component: cytoplasm (GO:0005737);|Biological Process: signal transduction (GO:0007165);|Biological Process: plant-type hypersensitive response (GO:0009626);|Molecular Function: ADP binding (GO:0043531);	PF00931.21,PF12799.6,PF13855.5,PF01582.19,PF05729.11,PF13191.5,PF13401.5	NB-ARC domain|Leucine Rich repeats (2 copies)|Leucine rich repeat|TIR domain|NACHT domain|AAA ATPase domain|AAA domain	2.132	1.95405	1.85527	0.423015	0.438453	0.891582
TRINITY_DN15140_c0_g2_i1_3	37.9714	16.7864	-1.17762	0.024247	0.056439	0.442081	Down	ADW94527.1	putative TIR-NBS-LRR protein [Pinus monticola]	Q40392|TMVRN_NICGU	TMV resistance protein N OS=Nicotiana glutinosa OX=35889 GN=N PE=1 SV=1	--	--	--	--	--	--	--	--	--	--	--	--	--	--	Molecular Function: ATP binding (GO:0005524);|Cellular Component: cytoplasm (GO:0005737);|Biological Process: signal transduction (GO:0007165);|Biological Process: plant-type hypersensitive response (GO:0009626);|Molecular Function: ADP binding (GO:0043531);	PF01582.19,PF13676.5	TIR domain|TIR domain	1.94651	1.71409	1.93245	1.48809	0.566758	0.493523
TRINITY_DN66829_c0_g1_i11_4	79.8436	32.7784	-1.28443	0.00045285	0.00194244	0.410533	Down	ADW94527.1	putative TIR-NBS-LRR protein [Pinus monticola]	Q40392|TMVRN_NICGU	TMV resistance protein N OS=Nicotiana glutinosa OX=35889 GN=N PE=1 SV=1	--	--	--	--	--	--	--	--	--	--	--	--	--	--	Molecular Function: ATP binding (GO:0005524);|Cellular Component: cytoplasm (GO:0005737);|Biological Process: signal transduction (GO:0007165);|Biological Process: plant-type hypersensitive response (GO:0009626);|Molecular Function: ADP binding (GO:0043531);	PF00931.21	NB-ARC domain	2.35066	3.28765	3.41921	1.23904	1.44604	1.15579
TRINITY_DN23319_c0_g1_i3_3	177.837	53.5621	-1.73127	1.94652e-11	2.63039e-10	0.301187	Down	ADW94527.1	putative TIR-NBS-LRR protein [Pinus monticola]	Q40392|TMVRN_NICGU	TMV resistance protein N OS=Nicotiana glutinosa OX=35889 GN=N PE=1 SV=1	--	--	--	--	--	--	--	--	--	--	--	S	COG4886	leucine Rich Repeat	Molecular Function: ATP binding (GO:0005524);|Cellular Component: cytoplasm (GO:0005737);|Biological Process: signal transduction (GO:0007165);|Biological Process: plant-type hypersensitive response (GO:0009626);|Molecular Function: ADP binding (GO:0043531);	PF01582.19,PF13676.5,PF00931.21,PF12799.6	TIR domain|TIR domain|NB-ARC domain|Leucine Rich repeats (2 copies)	1.80477	1.97922	1.75685	0.51693	0.594817	0.615412
TRINITY_DN21018_c1_g2_i1_3	57.3053	16.1556	-1.82664	0.000410789	0.00178182	0.281921	Down	ADW94527.1	putative TIR-NBS-LRR protein [Pinus monticola]	Q40392|TMVRN_NICGU	TMV resistance protein N OS=Nicotiana glutinosa OX=35889 GN=N PE=1 SV=1	--	--	--	--	--	--	--	--	--	--	--	S	ENOG4111THG	Resistance protein	Molecular Function: ATP binding (GO:0005524);|Cellular Component: cytoplasm (GO:0005737);|Biological Process: signal transduction (GO:0007165);|Biological Process: plant-type hypersensitive response (GO:0009626);|Molecular Function: ADP binding (GO:0043531);	PF01582.19,PF13676.5	TIR domain|TIR domain	5.0938	2.7662	3.51299	0.554864	0.70415	2.08144
TRINITY_DN53835_c0_g1_i1_4	21.228	1.47455	-3.84762	0.0066261	0.0194568	0.0694624	Down	ADW94527.1	putative TIR-NBS-LRR protein [Pinus monticola]	Q40392|TMVRN_NICGU	TMV resistance protein N OS=Nicotiana glutinosa OX=35889 GN=N PE=1 SV=1	--	--	--	--	--	--	--	--	--	--	--	--	--	--	Molecular Function: ATP binding (GO:0005524);|Cellular Component: cytoplasm (GO:0005737);|Biological Process: signal transduction (GO:0007165);|Biological Process: plant-type hypersensitive response (GO:0009626);|Molecular Function: ADP binding (GO:0043531);	--	--	4.99367	3.92109	0.718425	5.32972e-54	0.634079	0
TRINITY_DN20886_c0_g1_i1_3	616.657	0.323386	-10.897	9.30056e-76	1.26635e-73	0.000524418	Down	ADW94527.1	putative TIR-NBS-LRR protein [Pinus monticola]	Q40392|TMVRN_NICGU	TMV resistance protein N OS=Nicotiana glutinosa OX=35889 GN=N PE=1 SV=1	--	--	--	--	--	--	--	--	--	--	--	S	COG4886	leucine Rich Repeat	Molecular Function: ATP binding (GO:0005524);|Cellular Component: cytoplasm (GO:0005737);|Biological Process: signal transduction (GO:0007165);|Biological Process: plant-type hypersensitive response (GO:0009626);|Molecular Function: ADP binding (GO:0043531);	PF01582.19,PF00931.21,PF13676.5	TIR domain|NB-ARC domain|TIR domain	6.89999	9.05971	6.7843	0	0	0.014374
TRINITY_DN20178_c0_g1_i1_3	332.27	72.0322	-2.20564	2.32428e-28	8.76803e-27	0.216788	Down	ADW94528.1	putative truncated TIR-NBS-LRR protein [Pinus monticola]	Q40392|TMVRN_NICGU	TMV resistance protein N OS=Nicotiana glutinosa OX=35889 GN=N PE=1 SV=1	--	--	--	--	--	--	--	--	--	--	--	P	COG0659	sulfate transporter	Molecular Function: ATP binding (GO:0005524);|Cellular Component: cytoplasm (GO:0005737);|Biological Process: signal transduction (GO:0007165);|Biological Process: plant-type hypersensitive response (GO:0009626);|Molecular Function: ADP binding (GO:0043531);	PF00931.21,PF01582.19,PF13676.5,PF13855.5,PF00560.32,PF12799.6	NB-ARC domain|TIR domain|TIR domain|Leucine rich repeat|Leucine Rich Repeat|Leucine Rich repeats (2 copies)	3.37421	3.69934	2.89986	0.96637	0.67161	0.600776
TRINITY_DN3559_c0_g1_i1_3	28.0392	3.76787	-2.89562	0.000157266	0.000764388	0.134379	Down	ADW94528.1	putative truncated TIR-NBS-LRR protein [Pinus monticola]	Q40392|TMVRN_NICGU	TMV resistance protein N OS=Nicotiana glutinosa OX=35889 GN=N PE=1 SV=1	--	--	--	--	--	--	--	--	--	--	--	S	COG4886	leucine Rich Repeat	Molecular Function: ATP binding (GO:0005524);|Cellular Component: cytoplasm (GO:0005737);|Biological Process: signal transduction (GO:0007165);|Biological Process: plant-type hypersensitive response (GO:0009626);|Molecular Function: ADP binding (GO:0043531);	PF01582.19,PF13676.5	TIR domain|TIR domain	1.12422	1.36202	1.60459	0.10107	0.193002	0.316296
TRINITY_DN51109_c0_g1_i1_4	25.8598	3.17748	-3.02475	0.000176933	0.000848654	0.122874	Down	ADW94528.1	putative truncated TIR-NBS-LRR protein [Pinus monticola]	Q40392|TMVRN_NICGU	TMV resistance protein N OS=Nicotiana glutinosa OX=35889 GN=N PE=1 SV=1	--	--	--	--	--	--	--	--	--	--	--	--	--	--	Molecular Function: ATP binding (GO:0005524);|Cellular Component: cytoplasm (GO:0005737);|Biological Process: signal transduction (GO:0007165);|Biological Process: plant-type hypersensitive response (GO:0009626);|Molecular Function: ADP binding (GO:0043531);	PF01582.19,PF00931.21	TIR domain|NB-ARC domain	0.798229	1.83684	1.71758	0.0614106	0.11754	0.426113
TRINITY_DN35583_c0_g1_i1_4	67.8558	0	#NAME?	1.73734e-21	4.73992e-20	0	Down	ADW94528.1	putative truncated TIR-NBS-LRR protein [Pinus monticola]	Q40392|TMVRN_NICGU	TMV resistance protein N OS=Nicotiana glutinosa OX=35889 GN=N PE=1 SV=1	--	--	--	--	--	--	--	--	--	--	--	S	ENOG410ZAZ0	NB-ARC domain	Molecular Function: ATP binding (GO:0005524);|Cellular Component: cytoplasm (GO:0005737);|Biological Process: signal transduction (GO:0007165);|Biological Process: plant-type hypersensitive response (GO:0009626);|Molecular Function: ADP binding (GO:0043531);	PF13855.5,PF12799.6,PF00931.21,PF00560.32	Leucine rich repeat|Leucine Rich repeats (2 copies)|NB-ARC domain|Leucine Rich Repeat	1.4868	1.4436	1.90027	0	0	0
TRINITY_DN7715_c0_g1_i1_4	28.9231	3.56796	-3.01905	0.000511637	0.00215467	0.12336	Down	AAB92505.1	similar to resistance gene; region between conserved kinase-2 and P-Loop domains, partial [Pinus radiata]	Q40392|TMVRN_NICGU	TMV resistance protein N OS=Nicotiana glutinosa OX=35889 GN=N PE=1 SV=1	--	--	--	--	--	--	--	--	--	--	--	S	COG4886	leucine Rich Repeat	Molecular Function: ATP binding (GO:0005524);|Cellular Component: cytoplasm (GO:0005737);|Biological Process: signal transduction (GO:0007165);|Biological Process: plant-type hypersensitive response (GO:0009626);|Molecular Function: ADP binding (GO:0043531);	PF00931.21	NB-ARC domain	0.848514	1.08825	1.98058	0.0618423	0.462087	0
TRINITY_DN25302_c0_g1_i2_1	161.426	61.7442	-1.3865	0.00133448	0.0049593	0.382492	Down	AAM28913.1	TIR/NBS, partial [Pinus taeda]	Q40392|TMVRN_NICGU	TMV resistance protein N OS=Nicotiana glutinosa OX=35889 GN=N PE=1 SV=1	--	--	--	--	--	--	--	--	--	--	--	S	COG4886	leucine Rich Repeat	Molecular Function: ATP binding (GO:0005524);|Cellular Component: cytoplasm (GO:0005737);|Biological Process: signal transduction (GO:0007165);|Biological Process: plant-type hypersensitive response (GO:0009626);|Molecular Function: ADP binding (GO:0043531);	PF00931.21,PF01582.19,PF13676.5,PF05729.11,PF13401.5,PF13855.5,PF12799.6	NB-ARC domain|TIR domain|TIR domain|NACHT domain|AAA domain|Leucine rich repeat|Leucine Rich repeats (2 copies)	3.17083	4.06203	1.93259	1.33052	1.02925	1.25531
TRINITY_DN68392_c0_g1_i1_2	0.648151	13.4832	4.37869	0.0158253	0.0398599	20.8026	Up	PWA67106.1	disease resistance protein (TIR-NBS-LRR class) family [Artemisia annua]	Q40392|TMVRN_NICGU	TMV resistance protein N OS=Nicotiana glutinosa OX=35889 GN=N PE=1 SV=1	--	--	--	--	--	--	--	--	--	--	--	S	ENOG4111THG	Resistance protein	Molecular Function: ATP binding (GO:0005524);|Cellular Component: cytoplasm (GO:0005737);|Biological Process: signal transduction (GO:0007165);|Biological Process: plant-type hypersensitive response (GO:0009626);|Molecular Function: ADP binding (GO:0043531);	PF01582.19,PF13676.5	TIR domain|TIR domain	0	0.226471	0	2.9606	0.436615	1.45408
TRINITY_DN55926_c0_g4_i2_2	14.3346	84.95	2.56712	3.35174e-07	2.74821e-06	5.92623	Up	AJP06331.1	NB-ARC [Pinus tabuliformis]	Q40392|TMVRN_NICGU	TMV resistance protein N OS=Nicotiana glutinosa OX=35889 GN=N PE=1 SV=1	--	--	--	--	--	--	--	--	--	--	--	S	COG4886	leucine Rich Repeat	Molecular Function: ATP binding (GO:0005524);|Cellular Component: cytoplasm (GO:0005737);|Biological Process: signal transduction (GO:0007165);|Biological Process: plant-type hypersensitive response (GO:0009626);|Molecular Function: ADP binding (GO:0043531);	PF01582.19,PF13676.5,PF00931.21,PF05729.11,PF13401.5	TIR domain|TIR domain|NB-ARC domain|NACHT domain|AAA domain	0.892395	0.0444384	0.737345	4.44422	2.6101	3.06243
TRINITY_DN55926_c0_g2_i5_2	4.06004	79.693	4.29489	5.32553e-16	1.03522e-14	19.6286	Up	ADW94527.1	putative TIR-NBS-LRR protein [Pinus monticola]	Q40392|TMVRN_NICGU	TMV resistance protein N OS=Nicotiana glutinosa OX=35889 GN=N PE=1 SV=1	--	--	--	--	--	--	--	--	--	--	--	S	ENOG4111THG	Resistance protein	Molecular Function: ATP binding (GO:0005524);|Cellular Component: cytoplasm (GO:0005737);|Biological Process: signal transduction (GO:0007165);|Biological Process: plant-type hypersensitive response (GO:0009626);|Molecular Function: ADP binding (GO:0043531);	PF01582.19,PF00931.21,PF13676.5,PF05729.11,PF13401.5	TIR domain|NB-ARC domain|TIR domain|NACHT domain|AAA domain	0.0985898	0.228112	0.150682	3.37663	3.67119	2.86353
TRINITY_DN74721_c0_g1_i1_2	0	15.5457	Inf	7.23568e-05	0.000381016	Inf	Up	ADW94527.1	putative TIR-NBS-LRR protein [Pinus monticola]	Q40392|TMVRN_NICGU	TMV resistance protein N OS=Nicotiana glutinosa OX=35889 GN=N PE=1 SV=1	--	--	--	--	--	--	--	--	--	--	--	--	--	--	Molecular Function: ATP binding (GO:0005524);|Cellular Component: cytoplasm (GO:0005737);|Biological Process: signal transduction (GO:0007165);|Biological Process: plant-type hypersensitive response (GO:0009626);|Molecular Function: ADP binding (GO:0043531);	PF01582.19,PF13676.5	TIR domain|TIR domain	0	0	0	0.546405	2.11478	2.4312
TRINITY_DN54992_c1_g1_i1_2	8.73611	49.5204	2.50296	5.59418e-06	3.72939e-05	5.66847	Up	ADW94527.1	putative TIR-NBS-LRR protein [Pinus monticola]	Q40392|TMVRN_NICGU	TMV resistance protein N OS=Nicotiana glutinosa OX=35889 GN=N PE=1 SV=1	--	--	--	--	--	--	--	--	--	--	--	--	--	--	Molecular Function: ATP binding (GO:0005524);|Cellular Component: cytoplasm (GO:0005737);|Biological Process: signal transduction (GO:0007165);|Biological Process: plant-type hypersensitive response (GO:0009626);|Molecular Function: ADP binding (GO:0043531);	PF01582.19,PF13676.5	TIR domain|TIR domain	0.325389	1.07882	0.590156	2.61307	3.89084	5.11309
TRINITY_DN56127_c1_g1_i14_2	145.724	369.069	1.34065	0.000699547	0.00283976	2.53266	Up	ADW94528.1	putative truncated TIR-NBS-LRR protein [Pinus monticola]	Q40392|TMVRN_NICGU	TMV resistance protein N OS=Nicotiana glutinosa OX=35889 GN=N PE=1 SV=1	--	--	--	--	--	--	--	--	--	--	--	S	COG4886	leucine Rich Repeat	Molecular Function: ATP binding (GO:0005524);|Cellular Component: cytoplasm (GO:0005737);|Biological Process: signal transduction (GO:0007165);|Biological Process: plant-type hypersensitive response (GO:0009626);|Molecular Function: ADP binding (GO:0043531);	PF01582.19,PF13676.5,PF00931.21,PF13401.5	TIR domain|TIR domain|NB-ARC domain|AAA domain	5.09902	6.88308	8.36788	23.5135	16.324	13.2834
TRINITY_DN51141_c1_g1_i1_2	0.35619	65.4421	7.52143	8.85331e-19	2.06596e-17	183.728	Up	AAM28910.1	TIR/X, partial [Pinus taeda]	Q40392|TMVRN_NICGU	TMV resistance protein N OS=Nicotiana glutinosa OX=35889 GN=N PE=1 SV=1	--	--	--	--	--	--	--	--	--	--	--	--	--	--	Molecular Function: ATP binding (GO:0005524);|Cellular Component: cytoplasm (GO:0005737);|Biological Process: signal transduction (GO:0007165);|Biological Process: plant-type hypersensitive response (GO:0009626);|Molecular Function: ADP binding (GO:0043531);	PF01582.19,PF13676.5	TIR domain|TIR domain	5.27649e-78	2.83063e-80	0.0453959	2.31183	1.70738	2.93254
TRINITY_DN2440_c0_g1_i1_4	20.3532	6.59979	-1.62476	0.0351655	0.0763176	0.324263	Down	NP_001311757.1	eukaryotic initiation factor 4A-14 [Nicotiana tabacum]	Q40467|IF414_TOBAC	Eukaryotic initiation factor 4A-14 OS=Nicotiana tabacum OX=4097 PE=2 SV=1	spen:107007007	K03257	EIF4A	translation initiation factor 4A	ko03013	RNA transport	KOG0327	Translation initiation factor 4F, helicase subunit (eIF-4A) and related helicases	[J]	INFORMATION STORAGE AND PROCESSING	Translation, ribosomal structure and biogenesis	L	COG0513	purine NTP-dependent helicase activity	Molecular Function: translation initiation factor activity (GO:0003743);|Molecular Function: helicase activity (GO:0004386);|Molecular Function: ATP binding (GO:0005524);	PF00270.28	DEAD/DEAH box helicase	2.11702	3.08589	2.13799	1.65481	0.761916	0
TRINITY_DN8042_c0_g1_i1_1	12.1797	2.59167	-2.23252	0.0400124	0.0845842	0.212786	Down	CAA32025.1	unnamed protein product [Nicotiana tabacum]	P10978|POLX_TOBAC	Retrovirus-related Pol polyprotein from transposon TNT 1-94 OS=Nicotiana tabacum OX=4097 PE=2 SV=1	atr:105421860	K11108	RCL1	RNA 3'-terminal phosphate cyclase-like protein	ko03008	Ribosome biogenesis in eukaryotes	KOG0017	FOG: Transposon-encoded proteins with TYA, reverse transcriptase, integrase domains in various combinations	[R]	POORLY CHARACTERIZED	General function prediction only	L	COG2801	Retrotransposon protein	Cellular Component: retrotransposon nucleocapsid (GO:0000943);|Molecular Function: nucleic acid binding (GO:0003676);|Molecular Function: RNA-directed DNA polymerase activity (GO:0003964);|Molecular Function: aspartic-type endopeptidase activity (GO:0004190);|Molecular Function: endonuclease activity (GO:0004519);|Molecular Function: zinc ion binding (GO:0008270);|Biological Process: DNA integrat…	--	--	1.67149	2.05416	1.11796	1.03755	0	0
TRINITY_DN14772_c0_g1_i1_3	45.9808	19.8437	-1.21235	0.0115922	0.0308827	0.431565	Down	XP_016451948.1	PREDICTED: transcription repressor MYB5-like [Nicotiana tabacum]	Q9FJA2|TT2_ARATH	transcription factor TT2 OS=Arabidopsis thaliana OX=3702 GN=TT2 PE=1 SV=1	vra:106764421	K09422	MYBP	transcription factor MYB, plant	--	--	KOG0048	transcription factor, MYB superfamily	[K]	INFORMATION STORAGE AND PROCESSING	Transcription	K	COG5147	MYBlike DNAbinding domain containing protein	Molecular Function: DNA-binding transcription factor activity (GO:0003700);|Molecular Function: ATP binding (GO:0005524);|Cellular Component: nucleus (GO:0005634);|Biological Process: fatty acid biosynthetic process (GO:0006633);|Biological Process: response to osmotic stress (GO:0006970);|Biological Process: flavonoid biosynthetic process (GO:0009813);|Biological Process: proanthocyanidin biosyn…	PF00249.30,PF13921.5	MYB-like DNA-binding domain|MYB-like DNA-binding domain	1.99076	1.33179	1.76345	0.7277	0.648407	0.883656
TRINITY_DN25151_c0_g1_i1_4	20.481	6.51092	-1.65335	0.0350747	0.0761558	0.3179	Down	XP_016460691.1	PREDICTED: gamma-glutamyltranspeptidase 1-like [Nicotiana tabacum]	Q680I5|GAGT2_ARATH	Glutathione hydrolase 2 OS=Arabidopsis thaliana OX=3702 GN=GGT2 PE=2 SV=1	gmx:100797040	K18592	GGT1_5	gamma-glutamyltranspeptidase / glutathione hydrolase / leukotriene-C4 hydrolase	ko00460|ko00480|ko00590|ko00430	Cyanoamino acid metabolism|Glutathione metabolism|Arachidonic acid metabolism|Taurine and hypotaurine metabolism	KOG2410	Gamma-glutamyltransferase	[E]	metabolism	Amino acid transport and metabolism	E	COG0405	gamma-glutamyltransferase activity	Molecular Function: peptidyltransferase activity (GO:0000048);|Cellular Component: plasma membrane (GO:0005886);|Biological Process: cellular amino acid metabolic process (GO:0006520);|Biological Process: glutamate metabolic process (GO:0006536);|Biological Process: glutathione metabolic process (GO:0006749);|Biological Process: glutathione catabolic process (GO:0006751);|Molecular Function: glut…	PF01019.20	Gamma-glutamyltranspeptidase	1.8298	1.26054	1.07814	0.541912	0.593386	0.185432
TRINITY_DN14559_c0_g1_i6_3	19.7482	0	#NAME?	1.13479e-06	8.55374e-06	0	Down	XP_016457291.1	PREDICTED: protein IQ-DOMAIN 1 [Nicotiana tabacum]	Q8L4D8|IQD31_ARATH	Protein IQ-DOMAIN 31 OS=Arabidopsis thaliana OX=3702 GN=IQD31 PE=1 SV=1	--	--	--	--	--	--	--	--	--	--	--	S	ENOG410YG6W	IQ calmodulin-binding motif	Cellular Component: cytosol (GO:0005829);|Cellular Component: microtubule associated complex (GO:0005875);|Cellular Component: plasma membrane (GO:0005886);	--	--	0.503916	0.864143	0.827628	1.11241e-26	0	1.93149e-25
TRINITY_DN9599_c0_g1_i1_1	17.8787	5.65353	-1.66102	0.0487101	0.099153	0.316215	Down	XP_016435580.1	PREDICTED: pentatricopeptide repeat-containing protein At3g24000, mitochondrial-like [Nicotiana tabacum]	Q9LIC3|PP227_ARATH	Putative pentatricopeptide repeat-containing protein At3g13770, mitochondrial OS=Arabidopsis thaliana OX=3702 GN=PCMP-H85 PE=3 SV=1	--	--	--	--	--	--	KOG4197	FOG: PPR repeat	[R]	POORLY CHARACTERIZED	General function prediction only	S	ENOG410Z7Z7	Pentatricopeptide repeat-containing protein	--	PF13041.5,PF01535.19,PF12854.6,PF13812.5,PF17177.3	PPR repeat family|PPR repeat|PPR repeat|Pentatricopeptide repeat domain|Pentacotripeptide-repeat region of PRORP	0.659935	0.834864	1.40476	0.313655	0.294473	0.323129
TRINITY_DN56168_c3_g3_i9_2	39.2583	193.296	2.29974	2.62888e-15	4.8771e-14	4.92369	Up	XP_016485996.1	PREDICTED: callose synthase 3-like [Nicotiana tabacum]	Q9LXT9|CALS3_ARATH	Callose synthase 3 OS=Arabidopsis thaliana OX=3702 GN=CALS3 PE=3 SV=3	sind:105165736	K11000	CALS	callose synthase	--	--	KOG0916	1,3-beta-glucan synthase/callose synthase catalytic subunit	[M]	CELLULAR PROCESSES AND SIGNALING	Cell wall/membrane/envelope biogenesis	S	ENOG410XQ8V	synthase	Cellular Component: 1,3-beta-D-glucan synthase complex (GO:0000148);|Molecular Function: 1,3-beta-D-glucan synthase activity (GO:0003843);|Cellular Component: plasma membrane (GO:0005886);|Biological Process: (1->3)-beta-D-glucan biosynthetic process (GO:0006075);|Biological Process: regulation of cell shape (GO:0008360);|Cellular Component: integral component of membrane (GO:0016021);|Biological…	PF14288.5,PF04652.15	1,3-beta-glucan synthase subunit FKS1, domain-1|Vta1 like	0.670377	1.33137	1.54112	7.12637	5.54418	5.28559
TRINITY_DN61411_c4_g2_i2_4	31.9348	9.40078	-1.76428	0.00597757	0.0178044	0.294374	Down	CAA11269.1	polyubiquitin [Nicotiana tabacum]	P42739|UBIQP_ACEPE	Polyubiquitin (Fragment) OS=Acetabularia peniculus OX=35862 PE=3 SV=2	--	--	--	--	--	--	KOG0001	Ubiquitin and ubiquitin-like proteins	[OR]	CELLULAR PROCESSES AND SIGNALING|POORLY CHARACTERIZED	Posttranslational modification, protein turnover, chaperones |General function prediction only	O	COG5272	ubiquitin	Cellular Component: nucleus (GO:0005634);|Cellular Component: cytoplasm (GO:0005737);	PF00240.22,PF11976.7,PF14560.5,PF10302.8,PF13881.5	Ubiquitin family|Ubiquitin-2 like Rad60 SUMO-like|Ubiquitin-like domain|DUF2407 ubiquitin-like domain|Ubiquitin-2 like Rad60 SUMO-like	2.85917	1.86008	2.58442	0.275086	1.51749	0.415982
TRINITY_DN60087_c2_g2_i2_4	28.1386	3.44563	-3.02971	9.07875e-05	0.000467239	0.122452	Down	CAA11269.1	polyubiquitin [Nicotiana tabacum]	P42739|UBIQP_ACEPE	Polyubiquitin (Fragment) OS=Acetabularia peniculus OX=35862 PE=3 SV=2	--	--	--	--	--	--	KOG0001	Ubiquitin and ubiquitin-like proteins	[OR]	CELLULAR PROCESSES AND SIGNALING|POORLY CHARACTERIZED	Posttranslational modification, protein turnover, chaperones |General function prediction only	O	COG5272	ubiquitin	Cellular Component: nucleus (GO:0005634);|Cellular Component: cytoplasm (GO:0005737);	PF00240.22,PF11976.7,PF14560.5,PF10302.8,PF13881.5,PF13019.5,PF05506.11,PF11069.7	Ubiquitin family|Ubiquitin-2 like Rad60 SUMO-like|Ubiquitin-like domain|DUF2407 ubiquitin-like domain|Ubiquitin-2 like Rad60 SUMO-like|Telomere stability and silencing|Domain of unknown function (DUF756)|Protein of unknown function (DUF2870)	0.96854	1.86794	1.3981	0.176737	0.16634	0.136912
TRINITY_DN73440_c0_g1_i1_4	18.7221	0	#NAME?	2.35397e-06	1.68375e-05	0	Down	XP_016437882.1	PREDICTED: exocyst complex component SEC5A-like [Nicotiana tabacum]	--	--	--	--	--	--	--	--	--	--	--	--	--	--	--	--	--	--	--	1.52057	1.74059	1.40109	0	0	0
TRINITY_DN65713_c0_g1_i1_4	494.248	235.298	-1.07075	9.631e-14	1.57544e-12	0.476073	Down	XP_016438059.1	PREDICTED: uncharacterized protein LOC107764046 [Nicotiana tabacum]	P62785|H41_WHEAT	Histone H4 variant TH011 OS=Triticum aestivum OX=4565 PE=3 SV=2	--	--	--	--	--	--	KOG3467	Histone H4	[B]	INFORMATION STORAGE AND PROCESSING	Chromatin structure and dynamics	B	COG2036	Core component of nucleosome. Nucleosomes wrap and compact DNA into chromatin, limiting DNA accessibility to the cellular machineries which require DNA as a template. Histones thereby play a central role in transcription regulation, DNA repair, DNA replication and chromosomal stability. DNA accessibility is regulated via a complex set of post-translational modifications of histones, also called h…	Cellular Component: nucleosome (GO:0000786);|Molecular Function: DNA binding (GO:0003677);|Cellular Component: nucleolus (GO:0005730);|Cellular Component: vacuolar membrane (GO:0005774);|Cellular Component: cytosol (GO:0005829);|Cellular Component: plasma membrane (GO:0005886);|Biological Process: nucleosome assembly (GO:0006334);|Biological Process: response to water deprivation (GO:0009414);|Ce…	PF15511.5	Centromere kinetochore component CENP-T histone fold	24.2594	22.4873	24.1313	10.7646	14.3882	9.73537
TRINITY_DN39646_c0_g2_i1_4	21.2688	7.27946	-1.54684	0.0466057	0.0958494	0.342259	Down	OIT35620.1	omega-hydroxypalmitate o-feruloyl transferase [Nicotiana attenuata]	Q8GSM7|HST_TOBAC	Shikimate O-hydroxycinnamoyltransferase OS=Nicotiana tabacum OX=4097 GN=HST PE=1 SV=1	--	--	--	--	--	--	--	--	--	--	--	S	ENOG410YESS	hydroxycinnamoyl-Coenzyme A shikimate quinate hydroxycinnamoyltransferase-like	Molecular Function: shikimate O-hydroxycinnamoyltransferase activity (GO:0047172);	PF02458.14	Transferase family	1.15161	1.06469	1.43476	0.251527	0.871996	0.17237
TRINITY_DN17173_c1_g1_i2_3	80.9121	40.0684	-1.01389	0.00825382	0.0233968	0.495209	Down	ABK26150.1	unknown [Picea sitchensis]	P41098|RL34_TOBAC	60S ribosomal protein L34 OS=Nicotiana tabacum OX=4097 GN=RPL34 PE=2 SV=1	pop:POPTR_0015s11780g	K02915	RP-L34e, RPL34	large subunit ribosomal protein L34e	ko03010	Ribosome	KOG1790	60s ribosomal protein L34	[J]	INFORMATION STORAGE AND PROCESSING	Translation, ribosomal structure and biogenesis	J	COG2174	(ribosomal) protein	Molecular Function: structural constituent of ribosome (GO:0003735);|Cellular Component: ribosome (GO:0005840);|Biological Process: translation (GO:0006412);	PF01199.17	Ribosomal protein L34e	5.87071	4.63598	2.9326	2.27702	1.81042	2.79391
TRINITY_DN50374_c0_g1_i1_4	29.6701	6.3003	-2.23552	0.00109327	0.00417806	0.212345	Down	ABR16407.1	unknown [Picea sitchensis]	Q8GT20|BEBT_TOBAC	Benzyl alcohol O-benzoyltransferase OS=Nicotiana tabacum OX=4097 GN=HSR201 PE=1 SV=1	vra:106769599	K19861	BEBT, AMAT	benzyl alcohol O-benzoyltransferase	--	--	--	--	--	--	--	S	ENOG410YDJK	benzyl alcohol O-benzoyltransferase-like	Molecular Function: transferase activity, transferring acyl groups other than amino-acyl groups (GO:0016747);	PF02458.14	Transferase family	1.16271	1.47805	1.44402	0.291917	0.234579	0.384605
TRINITY_DN16921_c0_g1_i2_1	88.2322	43.1415	-1.03223	0.00207001	0.007247	0.488954	Down	ABR16612.1	unknown [Picea sitchensis]	Q42962|PGKY_TOBAC	Phosphoglycerate kinase, cytosolic OS=Nicotiana tabacum OX=4097 PE=2 SV=1	ppp:PHYPADRAFT_167442	K00927	PGK, pgk	phosphoglycerate kinase	ko00710|ko00010	Carbon fixation in photosynthetic organisms|Glycolysis / Gluconeogenesis	KOG1367	3-phosphoglycerate kinase	[G]	metabolism	Carbohydrate transport and metabolism	G	COG0126	phosphoglycerate kinase	Molecular Function: phosphoglycerate kinase activity (GO:0004618);|Molecular Function: ATP binding (GO:0005524);|Cellular Component: cytoplasm (GO:0005737);|Biological Process: glycolytic process (GO:0006096);	PF00162.18	Phosphoglycerate kinase	2.06661	1.95913	1.6492	0.864876	1.04536	0.96101
TRINITY_DN62538_c0_g4_i2_4	910.67	394.269	-1.20775	3.92192e-29	1.52572e-27	0.432944	Down	ABR16563.1	unknown [Picea sitchensis]	Q9AT54|SCGT_TOBAC	Scopoletin glucosyltransferase OS=Nicotiana tabacum OX=4097 GN=TOGT1 PE=1 SV=1	--	--	--	--	--	--	KOG1192	UDP-glucuronosyl and UDP-glucosyl transferase	[GC]	metabolism|metabolism	Carbohydrate transport and metabolism |Energy production and conversion	S	COG1819	Transferase	Molecular Function: identical protein binding (GO:0042802);|Molecular Function: scopoletin glucosyltransferase activity (GO:0050275);	PF00201.17	UDP-glucoronosyl and UDP-glucosyl transferase	21.8953	23.1401	22.743	10.0249	11.0207	9.28057
TRINITY_DN64337_c0_g1_i2_4	108.722	37.4333	-1.53824	2.14377e-06	1.54563e-05	0.344304	Down	ABR18159.1	unknown [Picea sitchensis]	Q9AT54|SCGT_TOBAC	Scopoletin glucosyltransferase OS=Nicotiana tabacum OX=4097 GN=TOGT1 PE=1 SV=1	atr:18444066	K13495	CISZOG	cis-zeatin O-glucosyltransferase	ko00908	Zeatin biosynthesis	KOG1192	UDP-glucuronosyl and UDP-glucosyl transferase	[GC]	metabolism|metabolism	Carbohydrate transport and metabolism |Energy production and conversion	S	COG1819	Transferase	Molecular Function: identical protein binding (GO:0042802);|Molecular Function: scopoletin glucosyltransferase activity (GO:0050275);	PF00201.17,PF04101.15	UDP-glucoronosyl and UDP-glucosyl transferase|Glycosyltransferase family 28 C-terminal domain	3.43704	3.08394	3.37176	1.17149	1.36737	0.966513
TRINITY_DN15202_c0_g1_i3_3	2824.39	932.067	-1.59944	5.36282e-129	1.57651e-126	0.330006	Down	ABR18218.1	unknown [Picea sitchensis]	P24805|TSJT1_TOBAC	Stem-specific protein TSJT1 OS=Nicotiana tabacum OX=4097 GN=TSJT1 PE=2 SV=1	--	--	--	--	--	--	--	--	--	--	--	S	ENOG4111HPV	Stem-specific protein	--	PF12481.7,PF13537.5	Aluminium induced protein|Glutamine amidotransferase domain	108.302	100.508	101.797	35.3345	31.568	39.0199
TRINITY_DN17073_c0_g1_i2_1	416.257	127.853	-1.70299	3.48742e-06	2.42026e-05	0.307149	Down	ABR18218.1	unknown [Picea sitchensis]	P24805|TSJT1_TOBAC	Stem-specific protein TSJT1 OS=Nicotiana tabacum OX=4097 GN=TSJT1 PE=2 SV=1	--	--	--	--	--	--	--	--	--	--	--	S	ENOG4111HPV	Stem-specific protein	--	PF12481.7,PF13537.5	Aluminium induced protein|Glutamine amidotransferase domain	13.1961	16.6304	9.41758	4.85899	3.57422	3.99671
TRINITY_DN65703_c2_g2_i1_4	821.322	243.86	-1.75189	8.63647e-39	4.83096e-37	0.296912	Down	ABK23946.1	unknown [Picea sitchensis]	P24805|TSJT1_TOBAC	Stem-specific protein TSJT1 OS=Nicotiana tabacum OX=4097 GN=TSJT1 PE=2 SV=1	--	--	--	--	--	--	--	--	--	--	--	S	ENOG4111HPV	Stem-specific protein	--	PF12481.7,PF13537.5	Aluminium induced protein|Glutamine amidotransferase domain	43.0993	35.248	38.8863	12.0168	11.1112	12.8631
TRINITY_DN63525_c3_g1_i4_4	1536.19	430.81	-1.83423	8.07861e-91	1.42424e-88	0.280441	Down	ABK26007.1	unknown [Picea sitchensis]	P24805|TSJT1_TOBAC	Stem-specific protein TSJT1 OS=Nicotiana tabacum OX=4097 GN=TSJT1 PE=2 SV=1	--	--	--	--	--	--	--	--	--	--	--	S	ENOG4111HPV	Stem-specific protein	--	PF12481.7	Aluminium induced protein	51.1821	48.6468	48.8358	15.6046	14.707	12.7551
TRINITY_DN53783_c1_g1_i2_2	4134.75	1040.45	-1.99059	3.57115e-99	7.2251e-97	0.251636	Down	ABK22543.1	unknown [Picea sitchensis]	P24805|TSJT1_TOBAC	Stem-specific protein TSJT1 OS=Nicotiana tabacum OX=4097 GN=TSJT1 PE=2 SV=1	--	--	--	--	--	--	--	--	--	--	--	S	ENOG4111HPV	Stem-specific protein	--	--	--	162.299	151.6	140.919	37.6661	39.601	41.0181
TRINITY_DN23286_c1_g1_i1_3	1500.1	231.026	-2.69893	3.7109e-60	3.616e-58	0.154008	Down	ABK23146.1	unknown [Picea sitchensis]	P24805|TSJT1_TOBAC	Stem-specific protein TSJT1 OS=Nicotiana tabacum OX=4097 GN=TSJT1 PE=2 SV=1	--	--	--	--	--	--	--	--	--	--	--	S	ENOG4111HPV	Stem-specific protein	--	PF12481.7,PF13537.5	Aluminium induced protein|Glutamine amidotransferase domain	110.432	96.474	112.421	8.63461	22.8666	19.463
TRINITY_DN18399_c0_g3_i3_1	266.674	30.022	-3.15098	6.37421e-36	3.21738e-34	0.112579	Down	ABK25344.1	unknown [Picea sitchensis]	P24805|TSJT1_TOBAC	Stem-specific protein TSJT1 OS=Nicotiana tabacum OX=4097 GN=TSJT1 PE=2 SV=1	--	--	--	--	--	--	--	--	--	--	--	S	ENOG410YG6R	Stem-specific protein	--	PF12481.7,PF13537.5	Aluminium induced protein|Glutamine amidotransferase domain	8.30846	10.2663	10.1501	0.658865	1.9354	0.773589
TRINITY_DN19275_c0_g3_i3_1	176.808	10.8556	-4.02567	1.08568e-23	3.32456e-22	0.0613978	Down	ABK22543.1	unknown [Picea sitchensis]	P24805|TSJT1_TOBAC	Stem-specific protein TSJT1 OS=Nicotiana tabacum OX=4097 GN=TSJT1 PE=2 SV=1	--	--	--	--	--	--	--	--	--	--	--	S	ENOG4111HPV	Stem-specific protein	--	PF12481.7	Aluminium induced protein	9.56858	13.7219	10.1207	0.294625	0.275965	1.52725
TRINITY_DN26037_c1_g2_i2_1	3.43279	36.4155	3.4071	2.03522e-06	1.47163e-05	10.6081	Up	ABK26441.1	unknown [Picea sitchensis]	P24805|TSJT1_TOBAC	Stem-specific protein TSJT1 OS=Nicotiana tabacum OX=4097 GN=TSJT1 PE=2 SV=1	--	--	--	--	--	--	--	--	--	--	--	S	ENOG4111HPV	Stem-specific protein	--	--	--	0.382464	0.0503847	9.01193e-21	1.60295	1.01325	1.85332
TRINITY_DN73431_c0_g1_i1_4	48.0459	11.5484	-2.05671	8.53087e-05	0.000442615	0.240363	Down	EWM22457.1	luminal binding protein [Nannochloropsis gaditana]	Q03684|BIP4_TOBAC	Luminal-binding protein 4 OS=Nicotiana tabacum OX=4097 GN=BIP4 PE=2 SV=1	vcn:VOLCADRAFT_109722	K09490	HSPA5, BIP	heat shock 70kDa protein 5	ko04141|ko03060	Protein processing in endoplasmic reticulum|Protein export	KOG0100	Molecular chaperones GRP78/BiP/KAR2, HSP70 superfamily	[O]	CELLULAR PROCESSES AND SIGNALING	Posttranslational modification, protein turnover, chaperones	O	COG0443	Heat shock protein	Molecular Function: ATP binding (GO:0005524);|Cellular Component: endoplasmic reticulum lumen (GO:0005788);	PF00012.19	Hsp70 protein	2.24865	1.96684	1.66821	0.717198	0.563587	0.170236
TRINITY_DN51126_c0_g1_i1_4	32.7353	12.2874	-1.41367	0.0181561	0.0447008	0.375355	Down	RHZ77866.1	hypothetical protein Glove_170g40 [Diversispora versiformis]	Q07760|RL23_TOBAC	60S ribosomal protein L23 OS=Nicotiana tabacum OX=4097 GN=RPL23 PE=2 SV=1	ppp:PHYPADRAFT_203515	K02894	RP-L23e, RPL23	large subunit ribosomal protein L23e	ko03010	Ribosome	KOG0901	60S ribosomal protein L14/L17/L23	[J]	INFORMATION STORAGE AND PROCESSING	Translation, ribosomal structure and biogenesis	J	COG0093	Binds to 23S rRNA. Forms part of two intersubunit bridges in the 70S ribosome (By similarity)	Molecular Function: structural constituent of ribosome (GO:0003735);|Cellular Component: ribosome (GO:0005840);|Biological Process: translation (GO:0006412);	PF00238.18	Ribosomal protein L14p/L23e	5.54994	3.80068	2.95027	1.45413	2.66205	0.6702
TRINITY_DN85384_c0_g1_i1_4	8.14141	0.323959	-4.6514	0.0136274	0.0352952	0.0397915	Down	OAX44198.1	carbon-nitrogen hydrolase [Rhizopogon vinicolor AM-OR11-026]	Q42966|NRL4B_TOBAC	Bifunctional nitrilase/nitrile hydratase NIT4B OS=Nicotiana tabacum OX=4097 GN=NIT4B PE=2 SV=1	sla:SERLADRAFT_455401	K13035	NIT4	beta-cyano-L-alanine hydratase/nitrilase	ko00460	Cyanoamino acid metabolism	KOG0805	Carbon-nitrogen hydrolase	[E]	metabolism	Amino acid transport and metabolism	S	COG0388	nitrilase cyanide hydratase and apolipoprotein n-acyltransferase	Biological Process: nitrogen compound metabolic process (GO:0006807);|Molecular Function: cyanoalanine nitrilase activity (GO:0047427);	PF00795.21	Carbon-nitrogen hydrolase	0.616854	1.13677	0.934671	0.139172	0	0
TRINITY_DN21174_c0_g1_i1_4	7.48249	0	#NAME?	0.00705127	0.0204556	0	Down	OJA13505.1	hypothetical protein AZE42_09117 [Rhizopogon vesiculosus]	Q43794|SYE_TOBAC	Glutamate--tRNA ligase, chloroplastic/mitochondrial OS=Nicotiana tabacum OX=4097 PE=2 SV=1	sla:SERLADRAFT_453600	K01885	EARS, gltX	glutamyl-tRNA synthetase	ko00860|ko00970	Porphyrin and chlorophyll metabolism|Aminoacyl-tRNA biosynthesis	KOG1149	Glutamyl-tRNA synthetase (mitochondrial)	[J]	INFORMATION STORAGE AND PROCESSING	Translation, ribosomal structure and biogenesis	J	COG0008	Catalyzes the attachment of glutamate to tRNA(Glu) in a two-step reaction glutamate is first activated by ATP to form Glu-AMP and then transferred to the acceptor end of tRNA(Glu) (By similarity)	Molecular Function: tRNA binding (GO:0000049);|Molecular Function: glutamate-tRNA ligase activity (GO:0004818);|Molecular Function: ATP binding (GO:0005524);|Cellular Component: mitochondrion (GO:0005739);|Biological Process: glutamyl-tRNA aminoacylation (GO:0006424);|Molecular Function: zinc ion binding (GO:0008270);|Cellular Component: chloroplast (GO:0009507);	--	--	0.847014	1.30709	1.13609	0	0	0
TRINITY_DN58905_c1_g1_i1_4	26.322	0	#NAME?	1.08603e-08	1.09499e-07	0	Down	OAX31318.1	WD40 repeat-like protein [Rhizopogon vinicolor AM-OR11-026]	P49026|GBLP_TOBAC	Guanine nucleotide-binding protein subunit beta-like protein OS=Nicotiana tabacum OX=4097 GN=ARCA PE=2 SV=1	--	--	--	--	--	--	--	--	--	--	--	--	--	--	Cellular Component: ribosome (GO:0005840);	PF00400.31,PF12894.6	WD domain, G-beta repeat|Anaphase-promoting complex subunit 4 WD40 domain	1.63371	1.37123	1.40257	0	0	0
TRINITY_DN73236_c0_g1_i1_4	25.4708	0	#NAME?	1.8801e-08	1.84212e-07	0	Down	OAX35221.1	hypothetical protein K503DRAFT_868415 [Rhizopogon vinicolor AM-OR11-026]	Q93YF5|SUVH1_TOBAC	Histone-lysine N-methyltransferase, H3 lysine-9 specific SUVH1 OS=Nicotiana tabacum OX=4097 GN=SUVH1 PE=1 SV=1	cput:CONPUDRAFT_163313	K10638	UHRF1, NP95	E3 ubiquitin-protein ligase UHRF1	--	--	--	--	--	--	--	V	COG3440	ubiquitin-like with PHD and ring finger domains 2, E3 ubiquitin protein ligase	Cellular Component: nucleus (GO:0005634);|Cellular Component: chromosome (GO:0005694);|Molecular Function: zinc ion binding (GO:0008270);|Molecular Function: histone-lysine N-methyltransferase activity (GO:0018024);	PF02182.16	SAD/SRA domain	1.42078	1.78812	1.30473	0	0	0
TRINITY_DN42676_c0_g1_i1_4	31.8847	5.35919	-2.57278	0.00017096	0.0008236	0.16808	Down	BAI45446.1	heat shock 70kDa protein 5, partial [synthetic construct]	Q03685|BIP5_TOBAC	Luminal-binding protein 5 OS=Nicotiana tabacum OX=4097 GN=BIP5 PE=2 SV=1	cre:CHLREDRAFT_133859	K09490	HSPA5, BIP	heat shock 70kDa protein 5	ko04141|ko03060	Protein processing in endoplasmic reticulum|Protein export	KOG0100	Molecular chaperones GRP78/BiP/KAR2, HSP70 superfamily	[O]	CELLULAR PROCESSES AND SIGNALING	Posttranslational modification, protein turnover, chaperones	O	COG0443	Heat shock protein	Molecular Function: ATP binding (GO:0005524);|Cellular Component: endoplasmic reticulum lumen (GO:0005788);	PF00012.19,PF06723.12	Hsp70 protein|MreB/Mbl protein	1.60517	2.10655	1.4571	0.388826	0.261655	0.288895
TRINITY_DN61081_c0_g1_i2_4	87.3559	9.30635	-3.23062	3.44493e-13	5.37573e-12	0.106534	Down	KID81852.1	Gag-Pol polyprotein [Metarhizium guizhouense ARSEF 977]	P10978|POLX_TOBAC	Retrovirus-related Pol polyprotein from transposon TNT 1-94 OS=Nicotiana tabacum OX=4097 PE=2 SV=1	--	--	--	--	--	--	KOG0017	FOG: Transposon-encoded proteins with TYA, reverse transcriptase, integrase domains in various combinations	[R]	POORLY CHARACTERIZED	General function prediction only	ADL	COG5049	5'-3' exoribonuclease	Cellular Component: retrotransposon nucleocapsid (GO:0000943);|Molecular Function: nucleic acid binding (GO:0003676);|Molecular Function: RNA-directed DNA polymerase activity (GO:0003964);|Molecular Function: aspartic-type endopeptidase activity (GO:0004190);|Molecular Function: endonuclease activity (GO:0004519);|Molecular Function: zinc ion binding (GO:0008270);|Biological Process: DNA integrat…	PF07727.13	Reverse transcriptase (RNA-dependent DNA polymerase)	2.08462	1.70166	1.53439	0.116224	0.263587	0.200647
TRINITY_DN62246_c0_g2_i1_4	38.8794	12.1639	-1.6764	0.00264846	0.00895627	0.312862	Down	RKK11109.1	hypothetical protein BFJ65_g15101 [Fusarium oxysporum f. sp. cepae]	P10978|POLX_TOBAC	Retrovirus-related Pol polyprotein from transposon TNT 1-94 OS=Nicotiana tabacum OX=4097 PE=2 SV=1	--	--	--	--	--	--	KOG0017	FOG: Transposon-encoded proteins with TYA, reverse transcriptase, integrase domains in various combinations	[R]	POORLY CHARACTERIZED	General function prediction only	S	ENOG410Y8VS	Reverse transcriptase (RNA-dependent DNA polymerase)	Cellular Component: retrotransposon nucleocapsid (GO:0000943);|Molecular Function: nucleic acid binding (GO:0003676);|Molecular Function: RNA-directed DNA polymerase activity (GO:0003964);|Molecular Function: aspartic-type endopeptidase activity (GO:0004190);|Molecular Function: endonuclease activity (GO:0004519);|Molecular Function: zinc ion binding (GO:0008270);|Biological Process: DNA integrat…	PF07727.13	Reverse transcriptase (RNA-dependent DNA polymerase)	1.47111	1.44815	1.35986	0.488195	0.542037	0.355618
TRINITY_DN44635_c0_g1_i1_4	119.071	0.884729	-7.07237	1.40441e-33	6.53454e-32	0.00743025	Down	PPQ83632.1	hypothetical protein CVT26_000950 [Polyporus dilepis]	P10978|POLX_TOBAC	Retrovirus-related Pol polyprotein from transposon TNT 1-94 OS=Nicotiana tabacum OX=4097 PE=2 SV=1	--	--	--	--	--	--	KOG0017	FOG: Transposon-encoded proteins with TYA, reverse transcriptase, integrase domains in various combinations	[R]	POORLY CHARACTERIZED	General function prediction only	L	COG2801	Retrotransposon protein	Cellular Component: retrotransposon nucleocapsid (GO:0000943);|Molecular Function: nucleic acid binding (GO:0003676);|Molecular Function: RNA-directed DNA polymerase activity (GO:0003964);|Molecular Function: aspartic-type endopeptidase activity (GO:0004190);|Molecular Function: endonuclease activity (GO:0004519);|Molecular Function: zinc ion binding (GO:0008270);|Biological Process: DNA integrat…	PF07727.13	Reverse transcriptase (RNA-dependent DNA polymerase)	2.86768	3.6457	3.08608	0	0.0637949	0
TRINITY_DN67016_c0_g1_i8_4	321.041	115.696	-1.47241	2.49104e-15	4.63054e-14	0.360379	Down	PNP57195.1	hypothetical protein FNYG_15282 [Fusarium nygamai]	P10978|POLX_TOBAC	Retrovirus-related Pol polyprotein from transposon TNT 1-94 OS=Nicotiana tabacum OX=4097 PE=2 SV=1	--	--	--	--	--	--	KOG0017	FOG: Transposon-encoded proteins with TYA, reverse transcriptase, integrase domains in various combinations	[R]	POORLY CHARACTERIZED	General function prediction only	S	ENOG410XS4D	Retrotransposon protein	Cellular Component: retrotransposon nucleocapsid (GO:0000943);|Molecular Function: nucleic acid binding (GO:0003676);|Molecular Function: RNA-directed DNA polymerase activity (GO:0003964);|Molecular Function: aspartic-type endopeptidase activity (GO:0004190);|Molecular Function: endonuclease activity (GO:0004519);|Molecular Function: zinc ion binding (GO:0008270);|Biological Process: DNA integrat…	PF07727.13,PF00665.25,PF14223.5,PF13976.5	Reverse transcriptase (RNA-dependent DNA polymerase)|Integrase core domain|gag-polypeptide of LTR copia-type|GAG-pre-integrase domain	2.621	2.598	2.68756	0.975918	0.982584	0.981495
TRINITY_DN66551_c0_g1_i2_4	383.213	173.564	-1.14268	2.64015e-12	3.83902e-11	0.452917	Down	ENH66346.1	hypothetical protein FOC1_g10001626 [Fusarium oxysporum f. sp. cubense race 1]	P10978|POLX_TOBAC	Retrovirus-related Pol polyprotein from transposon TNT 1-94 OS=Nicotiana tabacum OX=4097 PE=2 SV=1	--	--	--	--	--	--	KOG0017	FOG: Transposon-encoded proteins with TYA, reverse transcriptase, integrase domains in various combinations	[R]	POORLY CHARACTERIZED	General function prediction only	S	ENOG410Y8VS	Reverse transcriptase (RNA-dependent DNA polymerase)	Cellular Component: retrotransposon nucleocapsid (GO:0000943);|Molecular Function: nucleic acid binding (GO:0003676);|Molecular Function: RNA-directed DNA polymerase activity (GO:0003964);|Molecular Function: aspartic-type endopeptidase activity (GO:0004190);|Molecular Function: endonuclease activity (GO:0004519);|Molecular Function: zinc ion binding (GO:0008270);|Biological Process: DNA integrat…	PF07727.13,PF13976.5	Reverse transcriptase (RNA-dependent DNA polymerase)|GAG-pre-integrase domain	3.51482	2.99489	3.18301	1.50373	1.55013	1.48198
TRINITY_DN62246_c0_g1_i1_4	59.7887	7.77313	-2.94331	1.82386e-08	1.79008e-07	0.13001	Down	OBS20615.1	hypothetical protein FPOA_06964 [Fusarium poae]	P10978|POLX_TOBAC	Retrovirus-related Pol polyprotein from transposon TNT 1-94 OS=Nicotiana tabacum OX=4097 PE=2 SV=1	--	--	--	--	--	--	KOG0017	FOG: Transposon-encoded proteins with TYA, reverse transcriptase, integrase domains in various combinations	[R]	POORLY CHARACTERIZED	General function prediction only	S	ENOG410Y8VS	Reverse transcriptase (RNA-dependent DNA polymerase)	Cellular Component: retrotransposon nucleocapsid (GO:0000943);|Molecular Function: nucleic acid binding (GO:0003676);|Molecular Function: RNA-directed DNA polymerase activity (GO:0003964);|Molecular Function: aspartic-type endopeptidase activity (GO:0004190);|Molecular Function: endonuclease activity (GO:0004519);|Molecular Function: zinc ion binding (GO:0008270);|Biological Process: DNA integrat…	PF07727.13	Reverse transcriptase (RNA-dependent DNA polymerase)	2.40509	1.67354	2.48515	0.108174	0.359673	0.420665
TRINITY_DN54062_c0_g2_i1_4	44.8271	18.7847	-1.25481	0.0105727	0.0286434	0.419048	Down	PWI64239.1	hypothetical protein PCL_11359 [Purpureocillium lilacinum]	P10978|POLX_TOBAC	Retrovirus-related Pol polyprotein from transposon TNT 1-94 OS=Nicotiana tabacum OX=4097 PE=2 SV=1	--	--	--	--	--	--	KOG0017	FOG: Transposon-encoded proteins with TYA, reverse transcriptase, integrase domains in various combinations	[R]	POORLY CHARACTERIZED	General function prediction only	S	ENOG410Y8VS	Reverse transcriptase (RNA-dependent DNA polymerase)	Cellular Component: retrotransposon nucleocapsid (GO:0000943);|Molecular Function: nucleic acid binding (GO:0003676);|Molecular Function: RNA-directed DNA polymerase activity (GO:0003964);|Molecular Function: aspartic-type endopeptidase activity (GO:0004190);|Molecular Function: endonuclease activity (GO:0004519);|Molecular Function: zinc ion binding (GO:0008270);|Biological Process: DNA integrat…	PF07727.13	Reverse transcriptase (RNA-dependent DNA polymerase)	1.7308	1.49448	1.73493	0.526184	0.733593	0.881428
TRINITY_DN83352_c0_g1_i1_4	79.3999	0.29491	-8.07272	9.18905e-24	2.82522e-22	0.00371423	Down	KIK12926.1	hypothetical protein PISMIDRAFT_18367 [Pisolithus microcarpus 441]	P10978|POLX_TOBAC	Retrovirus-related Pol polyprotein from transposon TNT 1-94 OS=Nicotiana tabacum OX=4097 PE=2 SV=1	--	--	--	--	--	--	KOG0017	FOG: Transposon-encoded proteins with TYA, reverse transcriptase, integrase domains in various combinations	[R]	POORLY CHARACTERIZED	General function prediction only	L	COG2801	Retrotransposon protein	Cellular Component: retrotransposon nucleocapsid (GO:0000943);|Molecular Function: nucleic acid binding (GO:0003676);|Molecular Function: RNA-directed DNA polymerase activity (GO:0003964);|Molecular Function: aspartic-type endopeptidase activity (GO:0004190);|Molecular Function: endonuclease activity (GO:0004519);|Molecular Function: zinc ion binding (GO:0008270);|Biological Process: DNA integrat…	--	--	2.1128	1.90581	1.61519	0	0.0180436	0
TRINITY_DN15634_c0_g1_i1_4	28.2555	4.09126	-2.78791	0.000204775	0.000965492	0.144795	Down	OAQ57580.1	polyprotein [Hypoxylon chlamydosporia 170]	P10978|POLX_TOBAC	Retrovirus-related Pol polyprotein from transposon TNT 1-94 OS=Nicotiana tabacum OX=4097 PE=2 SV=1	--	--	--	--	--	--	KOG0017	FOG: Transposon-encoded proteins with TYA, reverse transcriptase, integrase domains in various combinations	[R]	POORLY CHARACTERIZED	General function prediction only	L	COG2801	Retrotransposon protein	Cellular Component: retrotransposon nucleocapsid (GO:0000943);|Molecular Function: nucleic acid binding (GO:0003676);|Molecular Function: RNA-directed DNA polymerase activity (GO:0003964);|Molecular Function: aspartic-type endopeptidase activity (GO:0004190);|Molecular Function: endonuclease activity (GO:0004519);|Molecular Function: zinc ion binding (GO:0008270);|Biological Process: DNA integrat…	PF07727.13	Reverse transcriptase (RNA-dependent DNA polymerase)	1.20137	1.06222	0.813672	0.0620296	0.117588	0.25539
TRINITY_DN61328_c0_g1_i4_4	168.584	57.9752	-1.53996	2.1152e-09	2.32322e-08	0.343895	Down	RKK06871.1	Retrovirus-related Pol polyprotein from transposon TNT 1-94 [Fusarium oxysporum f. sp. cepae]	P10978|POLX_TOBAC	Retrovirus-related Pol polyprotein from transposon TNT 1-94 OS=Nicotiana tabacum OX=4097 PE=2 SV=1	--	--	--	--	--	--	KOG0017	FOG: Transposon-encoded proteins with TYA, reverse transcriptase, integrase domains in various combinations	[R]	POORLY CHARACTERIZED	General function prediction only	S	ENOG410XS4D	Retrotransposon protein	Cellular Component: retrotransposon nucleocapsid (GO:0000943);|Molecular Function: nucleic acid binding (GO:0003676);|Molecular Function: RNA-directed DNA polymerase activity (GO:0003964);|Molecular Function: aspartic-type endopeptidase activity (GO:0004190);|Molecular Function: endonuclease activity (GO:0004519);|Molecular Function: zinc ion binding (GO:0008270);|Biological Process: DNA integrat…	PF00665.25,PF13976.5,PF14223.5	Integrase core domain|GAG-pre-integrase domain|gag-polypeptide of LTR copia-type	2.54872	2.77921	2.42606	1.02412	0.779307	0.963327
TRINITY_DN45556_c0_g1_i1_4	33.8153	2.58824	-3.70763	9.78169e-07	7.45189e-06	0.0765404	Down	KID83774.1	reverse transcriptase family protein [Metarhizium guizhouense ARSEF 977]	P10978|POLX_TOBAC	Retrovirus-related Pol polyprotein from transposon TNT 1-94 OS=Nicotiana tabacum OX=4097 PE=2 SV=1	--	--	--	--	--	--	KOG0017	FOG: Transposon-encoded proteins with TYA, reverse transcriptase, integrase domains in various combinations	[R]	POORLY CHARACTERIZED	General function prediction only	L	COG2801	Retrotransposon protein	Cellular Component: retrotransposon nucleocapsid (GO:0000943);|Molecular Function: nucleic acid binding (GO:0003676);|Molecular Function: RNA-directed DNA polymerase activity (GO:0003964);|Molecular Function: aspartic-type endopeptidase activity (GO:0004190);|Molecular Function: endonuclease activity (GO:0004519);|Molecular Function: zinc ion binding (GO:0008270);|Biological Process: DNA integrat…	--	--	2.49741	2.44389	2.50483	0.164511	0	0.424057
TRINITY_DN1352_c0_g1_i1_4	10.4061	0.29491	-5.14102	0.00369596	0.011883	0.0283399	Down	KID81062.1	reverse transcriptase family protein [Metarhizium guizhouense ARSEF 977]	P10978|POLX_TOBAC	Retrovirus-related Pol polyprotein from transposon TNT 1-94 OS=Nicotiana tabacum OX=4097 PE=2 SV=1	--	--	--	--	--	--	KOG0017	FOG: Transposon-encoded proteins with TYA, reverse transcriptase, integrase domains in various combinations	[R]	POORLY CHARACTERIZED	General function prediction only	L	COG2801	Retrotransposon protein	Cellular Component: retrotransposon nucleocapsid (GO:0000943);|Molecular Function: nucleic acid binding (GO:0003676);|Molecular Function: RNA-directed DNA polymerase activity (GO:0003964);|Molecular Function: aspartic-type endopeptidase activity (GO:0004190);|Molecular Function: endonuclease activity (GO:0004519);|Molecular Function: zinc ion binding (GO:0008270);|Biological Process: DNA integrat…	PF07727.13	Reverse transcriptase (RNA-dependent DNA polymerase)	1.48001	0.247437	0.89681	0	0.0775612	0
TRINITY_DN66953_c0_g1_i2_4	232.993	72.6213	-1.68182	7.06102e-14	1.16883e-12	0.311688	Down	KID93529.1	reverse transcriptase, partial [Metarhizium majus ARSEF 297]	P10978|POLX_TOBAC	Retrovirus-related Pol polyprotein from transposon TNT 1-94 OS=Nicotiana tabacum OX=4097 PE=2 SV=1	--	--	--	--	--	--	KOG0017	FOG: Transposon-encoded proteins with TYA, reverse transcriptase, integrase domains in various combinations	[R]	POORLY CHARACTERIZED	General function prediction only	S	ENOG410Y8VS	Reverse transcriptase (RNA-dependent DNA polymerase)	Cellular Component: retrotransposon nucleocapsid (GO:0000943);|Molecular Function: nucleic acid binding (GO:0003676);|Molecular Function: RNA-directed DNA polymerase activity (GO:0003964);|Molecular Function: aspartic-type endopeptidase activity (GO:0004190);|Molecular Function: endonuclease activity (GO:0004519);|Molecular Function: zinc ion binding (GO:0008270);|Biological Process: DNA integrat…	PF07727.13,PF13976.5	Reverse transcriptase (RNA-dependent DNA polymerase)|GAG-pre-integrase domain	2.31502	2.38525	2.53644	0.803065	0.821071	0.70884
TRINITY_DN50048_c0_g1_i1_4	16.0111	0.323386	-5.62967	0.000299529	0.0013528	0.0201976	Down	KZZ91609.1	Reverse transcriptase, RNA-dependent DNA polymerase [Ascosphaera apis ARSEF 7405]	P10978|POLX_TOBAC	Retrovirus-related Pol polyprotein from transposon TNT 1-94 OS=Nicotiana tabacum OX=4097 PE=2 SV=1	--	--	--	--	--	--	KOG0017	FOG: Transposon-encoded proteins with TYA, reverse transcriptase, integrase domains in various combinations	[R]	POORLY CHARACTERIZED	General function prediction only	S	ENOG410XS4D	Retrotransposon protein	Cellular Component: retrotransposon nucleocapsid (GO:0000943);|Molecular Function: nucleic acid binding (GO:0003676);|Molecular Function: RNA-directed DNA polymerase activity (GO:0003964);|Molecular Function: aspartic-type endopeptidase activity (GO:0004190);|Molecular Function: endonuclease activity (GO:0004519);|Molecular Function: zinc ion binding (GO:0008270);|Biological Process: DNA integrat…	--	--	2.96919	1.47648	0.8886	0	0	0.135393
TRINITY_DN63567_c0_g1_i6_4	137.408	55.9824	-1.29542	3.35519e-06	2.33367e-05	0.407417	Down	CEG03594.1	unnamed protein product [Fusarium acuminatum CS5907]	P10978|POLX_TOBAC	Retrovirus-related Pol polyprotein from transposon TNT 1-94 OS=Nicotiana tabacum OX=4097 PE=2 SV=1	--	--	--	--	--	--	KOG0017	FOG: Transposon-encoded proteins with TYA, reverse transcriptase, integrase domains in various combinations	[R]	POORLY CHARACTERIZED	General function prediction only	S	ENOG410XS4D	Retrotransposon protein	Cellular Component: retrotransposon nucleocapsid (GO:0000943);|Molecular Function: nucleic acid binding (GO:0003676);|Molecular Function: RNA-directed DNA polymerase activity (GO:0003964);|Molecular Function: aspartic-type endopeptidase activity (GO:0004190);|Molecular Function: endonuclease activity (GO:0004519);|Molecular Function: zinc ion binding (GO:0008270);|Biological Process: DNA integrat…	PF07727.13	Reverse transcriptase (RNA-dependent DNA polymerase)	2.81758	2.35241	2.46872	1.04037	1.14846	0.999144
TRINITY_DN63903_c0_g3_i1_4	14.1751	1.82756	-2.95537	0.012472	0.0328162	0.128927	Down	XP_019084338.1	PREDICTED: uncharacterized protein LOC109125968 [Camelina sativa]	P10978|POLX_TOBAC	Retrovirus-related Pol polyprotein from transposon TNT 1-94 OS=Nicotiana tabacum OX=4097 PE=2 SV=1	--	--	--	--	--	--	KOG0017	FOG: Transposon-encoded proteins with TYA, reverse transcriptase, integrase domains in various combinations	[R]	POORLY CHARACTERIZED	General function prediction only	L	COG2801	Retrotransposon protein	Cellular Component: retrotransposon nucleocapsid (GO:0000943);|Molecular Function: nucleic acid binding (GO:0003676);|Molecular Function: RNA-directed DNA polymerase activity (GO:0003964);|Molecular Function: aspartic-type endopeptidase activity (GO:0004190);|Molecular Function: endonuclease activity (GO:0004519);|Molecular Function: zinc ion binding (GO:0008270);|Biological Process: DNA integrat…	--	--	0.736514	1.10456	2.54763	0.161878	0.403309	0
TRINITY_DN37877_c0_g1_i1_4	93.4394	22.1472	-2.07691	3.32702e-08	3.16015e-07	0.237022	Down	AAT38758.1	Putative gag-pol polyprotein, identical [Solanum demissum]	P10978|POLX_TOBAC	Retrovirus-related Pol polyprotein from transposon TNT 1-94 OS=Nicotiana tabacum OX=4097 PE=2 SV=1	--	--	--	--	--	--	KOG0017	FOG: Transposon-encoded proteins with TYA, reverse transcriptase, integrase domains in various combinations	[R]	POORLY CHARACTERIZED	General function prediction only	S	ENOG410XS4D	Retrotransposon protein	Cellular Component: retrotransposon nucleocapsid (GO:0000943);|Molecular Function: nucleic acid binding (GO:0003676);|Molecular Function: RNA-directed DNA polymerase activity (GO:0003964);|Molecular Function: aspartic-type endopeptidase activity (GO:0004190);|Molecular Function: endonuclease activity (GO:0004519);|Molecular Function: zinc ion binding (GO:0008270);|Biological Process: DNA integrat…	PF07727.13,PF00665.25,PF13976.5	Reverse transcriptase (RNA-dependent DNA polymerase)|Integrase core domain|GAG-pre-integrase domain	2.29799	1.36211	1.94041	0.442613	0.531302	0.398026
TRINITY_DN62083_c0_g6_i1_4	157.063	48.2088	-1.70397	4.00277e-10	4.74199e-09	0.30694	Down	KYP77007.1	Retrovirus-related Pol polyprotein from transposon TNT 1-94 [Cajanus cajan]	P10978|POLX_TOBAC	Retrovirus-related Pol polyprotein from transposon TNT 1-94 OS=Nicotiana tabacum OX=4097 PE=2 SV=1	--	--	--	--	--	--	KOG0017	FOG: Transposon-encoded proteins with TYA, reverse transcriptase, integrase domains in various combinations	[R]	POORLY CHARACTERIZED	General function prediction only	S	ENOG410XS4D	Retrotransposon protein	Cellular Component: retrotransposon nucleocapsid (GO:0000943);|Molecular Function: nucleic acid binding (GO:0003676);|Molecular Function: RNA-directed DNA polymerase activity (GO:0003964);|Molecular Function: aspartic-type endopeptidase activity (GO:0004190);|Molecular Function: endonuclease activity (GO:0004519);|Molecular Function: zinc ion binding (GO:0008270);|Biological Process: DNA integrat…	--	--	6.90221	6.84698	5.89872	2.92671	1.75025	1.52465
TRINITY_DN63499_c0_g2_i1_4	33.6087	1.82698	-4.2013	2.67202e-07	2.22391e-06	0.0543605	Down	KYP43625.1	Retrovirus-related Pol polyprotein from transposon TNT 1-94 [Cajanus cajan]	P10978|POLX_TOBAC	Retrovirus-related Pol polyprotein from transposon TNT 1-94 OS=Nicotiana tabacum OX=4097 PE=2 SV=1	--	--	--	--	--	--	KOG0017	FOG: Transposon-encoded proteins with TYA, reverse transcriptase, integrase domains in various combinations	[R]	POORLY CHARACTERIZED	General function prediction only	S	ENOG410XQR0	inverted formin, FH2 and WH2 domain containing	Cellular Component: retrotransposon nucleocapsid (GO:0000943);|Molecular Function: nucleic acid binding (GO:0003676);|Molecular Function: RNA-directed DNA polymerase activity (GO:0003964);|Molecular Function: aspartic-type endopeptidase activity (GO:0004190);|Molecular Function: endonuclease activity (GO:0004519);|Molecular Function: zinc ion binding (GO:0008270);|Biological Process: DNA integrat…	PF00665.25,PF13976.5	Integrase core domain|GAG-pre-integrase domain	1.48571	1.06392	1.34794	0.0329663	0.142264	0.0338988
TRINITY_DN26731_c0_g1_i1_4	262.509	0.971304	-8.07823	1.01726e-76	1.40231e-74	0.00370008	Down	KYP66486.1	Retrovirus-related Pol polyprotein from transposon TNT 1-94 [Cajanus cajan]	P10978|POLX_TOBAC	Retrovirus-related Pol polyprotein from transposon TNT 1-94 OS=Nicotiana tabacum OX=4097 PE=2 SV=1	--	--	--	--	--	--	KOG0017	FOG: Transposon-encoded proteins with TYA, reverse transcriptase, integrase domains in various combinations	[R]	POORLY CHARACTERIZED	General function prediction only	L	COG2801	Retrotransposon protein	Cellular Component: retrotransposon nucleocapsid (GO:0000943);|Molecular Function: nucleic acid binding (GO:0003676);|Molecular Function: RNA-directed DNA polymerase activity (GO:0003964);|Molecular Function: aspartic-type endopeptidase activity (GO:0004190);|Molecular Function: endonuclease activity (GO:0004519);|Molecular Function: zinc ion binding (GO:0008270);|Biological Process: DNA integrat…	PF13976.5	GAG-pre-integrase domain	4.77944	5.72022	5.02154	0.0458162	0	0.0235337
TRINITY_DN76967_c0_g1_i1_4	17.1558	4.03602	-2.08769	0.0222047	0.0526352	0.235257	Down	XP_022737017.1	adenosylhomocysteinase 1-like [Durio zibethinus]	P68173|SAHH_TOBAC	Adenosylhomocysteinase OS=Nicotiana tabacum OX=4097 GN=SAHH PE=2 SV=1	jcu:105633137	K01251	E3.3.1.1, ahcY	adenosylhomocysteinase	ko00270	Cysteine and methionine metabolism	KOG1370	S-adenosylhomocysteine hydrolase	[H]	metabolism	Coenzyme transport and metabolism	H	COG0499	May play a key role in the regulation of the intracellular concentration of adenosylhomocysteine (By similarity)	Molecular Function: adenosylhomocysteinase activity (GO:0004013);|Biological Process: one-carbon metabolic process (GO:0006730);|Biological Process: S-adenosylhomocysteine catabolic process (GO:0019510);|Molecular Function: NAD binding (GO:0051287);	PF05221.16	S-adenosyl-L-homocysteine hydrolase	0.840544	1.35789	1.98392	0.396399	0.472535	0.204463
TRINITY_DN51311_c0_g2_i1_4	35.9947	5.03523	-2.83765	2.14238e-05	0.000126785	0.139888	Down	GAU26309.1	hypothetical protein TSUD_56070 [Trifolium subterraneum]	P10978|POLX_TOBAC	Retrovirus-related Pol polyprotein from transposon TNT 1-94 OS=Nicotiana tabacum OX=4097 PE=2 SV=1	--	--	--	--	--	--	KOG0017	FOG: Transposon-encoded proteins with TYA, reverse transcriptase, integrase domains in various combinations	[R]	POORLY CHARACTERIZED	General function prediction only	S	ENOG410XS4D	Retrotransposon protein	Cellular Component: retrotransposon nucleocapsid (GO:0000943);|Molecular Function: nucleic acid binding (GO:0003676);|Molecular Function: RNA-directed DNA polymerase activity (GO:0003964);|Molecular Function: aspartic-type endopeptidase activity (GO:0004190);|Molecular Function: endonuclease activity (GO:0004519);|Molecular Function: zinc ion binding (GO:0008270);|Biological Process: DNA integrat…	--	--	2.04705	1.41046	1.724	0.292405	0.201144	0.221805
TRINITY_DN60918_c0_g1_i1_4	179.358	56.0622	-1.67774	4.18048e-11	5.47751e-10	0.312572	Down	AJP06254.1	CHAT4 [Pinus tabuliformis]	Q8GT20|BEBT_TOBAC	Benzyl alcohol O-benzoyltransferase OS=Nicotiana tabacum OX=4097 GN=HSR201 PE=1 SV=1	cit:102630782	K19861	BEBT, AMAT	benzyl alcohol O-benzoyltransferase	--	--	--	--	--	--	--	S	ENOG410YDJK	benzyl alcohol O-benzoyltransferase-like	Molecular Function: transferase activity, transferring acyl groups other than amino-acyl groups (GO:0016747);	PF02458.14	Transferase family	5.29284	5.46972	5.0898	1.89083	1.47169	1.75453
TRINITY_DN40663_c0_g1_i1_4	8.70357	0.647917	-3.74772	0.0193124	0.0468862	0.0744427	Down	OWM85898.1	hypothetical protein CDL15_Pgr012148 [Punica granatum]	P36182|HSP82_TOBAC	Heat shock protein 82 (Fragment) OS=Nicotiana tabacum OX=4097 GN=HSP82 PE=2 SV=1	pda:103715800	K04079	htpG, HSP90A	molecular chaperone HtpG	ko04141|ko04626	Protein processing in endoplasmic reticulum|Plant-pathogen interaction	KOG0019	Molecular chaperone (HSP90 family)	[O]	CELLULAR PROCESSES AND SIGNALING	Posttranslational modification, protein turnover, chaperones	O	COG0326	Molecular chaperone. Has ATPase activity (By similarity)	Molecular Function: ATP binding (GO:0005524);|Cellular Component: cytoplasm (GO:0005737);|Biological Process: protein folding (GO:0006457);|Molecular Function: unfolded protein binding (GO:0051082);	PF00183.17	Hsp90 protein	1.47147	1.83103	0.24116	0.214058	0	0
TRINITY_DN89383_c0_g1_i1_4	128.332	61.0226	-1.07247	0.000450698	0.00193441	0.475505	Down	AFK33618.1	unknown [Lotus japonicus]	Q852S5|NDK2_TOBAC	Nucleoside diphosphate kinase 2, chloroplastic OS=Nicotiana tabacum OX=4097 GN=NDPK2 PE=1 SV=1	gsl:Gasu_16250	K00940	ndk, NME	nucleoside-diphosphate kinase	ko00230|ko00240	Purine metabolism|Pyrimidine metabolism	KOG0888	Nucleoside diphosphate kinase	[F]	metabolism	Nucleotide transport and metabolism	F	COG0105	Major role in the synthesis of nucleoside triphosphates other than ATP. The ATP gamma phosphate is transferred to the NDP beta phosphate via a ping-pong mechanism, using a phosphorylated active-site intermediate (By similarity)	Molecular Function: nucleoside diphosphate kinase activity (GO:0004550);|Molecular Function: ATP binding (GO:0005524);|Biological Process: GTP biosynthetic process (GO:0006183);|Biological Process: UTP biosynthetic process (GO:0006228);|Biological Process: CTP biosynthetic process (GO:0006241);|Cellular Component: chloroplast (GO:0009507);|Molecular Function: metal ion binding (GO:0046872);	PF00334.18	Nucleoside diphosphate kinase	12.3618	8.87637	14.5636	4.97874	7.19474	5.39571
TRINITY_DN66293_c0_g1_i1_4	3007.77	1072.86	-1.48724	2.95149e-120	7.76027e-118	0.356695	Down	AGC13129.1	tau class glutathione S-transferase [Pinus tabuliformis]	P49332|GSTXC_TOBAC	Probable glutathione S-transferase parC OS=Nicotiana tabacum OX=4097 GN=PARC PE=2 SV=1	smo:SELMODRAFT_173486	K00799	GST, gst	glutathione S-transferase	ko00480	Glutathione metabolism	KOG0406	Glutathione S-transferase	[O]	CELLULAR PROCESSES AND SIGNALING	Posttranslational modification, protein turnover, chaperones	O	ENOG410XSIX	glutathione Stransferase	Molecular Function: glutathione transferase activity (GO:0004364);|Biological Process: auxin-activated signaling pathway (GO:0009734);	PF02798.19,PF13410.5	Glutathione S-transferase, N-terminal domain|Glutathione S-transferase, C-terminal domain	196.29	193.194	205.393	72.5931	78.7538	68.0044
TRINITY_DN63758_c0_g2_i2_4	129.452	50.4945	-1.35822	2.52146e-06	1.7945e-05	0.390063	Down	PSS35035.1	Endonuclease [Actinidia chinensis var. chinensis]	P10978|POLX_TOBAC	Retrovirus-related Pol polyprotein from transposon TNT 1-94 OS=Nicotiana tabacum OX=4097 PE=2 SV=1	--	--	--	--	--	--	KOG0017	FOG: Transposon-encoded proteins with TYA, reverse transcriptase, integrase domains in various combinations	[R]	POORLY CHARACTERIZED	General function prediction only	S	ENOG410XS4D	Retrotransposon protein	Cellular Component: retrotransposon nucleocapsid (GO:0000943);|Molecular Function: nucleic acid binding (GO:0003676);|Molecular Function: RNA-directed DNA polymerase activity (GO:0003964);|Molecular Function: aspartic-type endopeptidase activity (GO:0004190);|Molecular Function: endonuclease activity (GO:0004519);|Molecular Function: zinc ion binding (GO:0008270);|Biological Process: DNA integrat…	PF14223.5,PF13976.5,PF00665.25	gag-polypeptide of LTR copia-type|GAG-pre-integrase domain|Integrase core domain	4.48221	4.30809	4.41551	1.4318	1.73827	2.16474
TRINITY_DN63758_c0_g1_i2_4	63.4298	25.351	-1.32312	0.00649743	0.0191344	0.399671	Down	ACL97383.1	Gag-Pol polyprotein [Medicago truncatula]	P10978|POLX_TOBAC	Retrovirus-related Pol polyprotein from transposon TNT 1-94 OS=Nicotiana tabacum OX=4097 PE=2 SV=1	--	--	--	--	--	--	KOG0017	FOG: Transposon-encoded proteins with TYA, reverse transcriptase, integrase domains in various combinations	[R]	POORLY CHARACTERIZED	General function prediction only	S	ENOG410Y4C5	Retrotransposon protein	Cellular Component: retrotransposon nucleocapsid (GO:0000943);|Molecular Function: nucleic acid binding (GO:0003676);|Molecular Function: RNA-directed DNA polymerase activity (GO:0003964);|Molecular Function: aspartic-type endopeptidase activity (GO:0004190);|Molecular Function: endonuclease activity (GO:0004519);|Molecular Function: zinc ion binding (GO:0008270);|Biological Process: DNA integrat…	--	--	9.56797	6.13326	4.63573	3.97896	1.91761	2.58902
TRINITY_DN54696_c0_g3_i1_4	78.2391	39.0262	-1.00345	0.00742788	0.0213577	0.498807	Down	CAN60238.1	hypothetical protein VITISV_032906 [Vitis vinifera]	P10978|POLX_TOBAC	Retrovirus-related Pol polyprotein from transposon TNT 1-94 OS=Nicotiana tabacum OX=4097 PE=2 SV=1	mdm:103447324	K18195	RGL4, rhiE	rhamnogalacturonan endolyase	--	--	KOG0017	FOG: Transposon-encoded proteins with TYA, reverse transcriptase, integrase domains in various combinations	[R]	POORLY CHARACTERIZED	General function prediction only	L	COG2801	Retrotransposon protein	Cellular Component: retrotransposon nucleocapsid (GO:0000943);|Molecular Function: nucleic acid binding (GO:0003676);|Molecular Function: RNA-directed DNA polymerase activity (GO:0003964);|Molecular Function: aspartic-type endopeptidase activity (GO:0004190);|Molecular Function: endonuclease activity (GO:0004519);|Molecular Function: zinc ion binding (GO:0008270);|Biological Process: DNA integrat…	--	--	7.75198	4.45135	5.80456	2.18127	4.27267	2.78826
TRINITY_DN215_c0_g1_i2_4	211.501	13.4848	-3.97126	7.05268e-38	3.81727e-36	0.0637573	Down	ABH07409.1	putative pol polyprotein [Brassica oleracea var. botrytis]	P10978|POLX_TOBAC	Retrovirus-related Pol polyprotein from transposon TNT 1-94 OS=Nicotiana tabacum OX=4097 PE=2 SV=1	--	--	--	--	--	--	KOG0017	FOG: Transposon-encoded proteins with TYA, reverse transcriptase, integrase domains in various combinations	[R]	POORLY CHARACTERIZED	General function prediction only	S	ENOG410XS4D	Retrotransposon protein	Cellular Component: retrotransposon nucleocapsid (GO:0000943);|Molecular Function: nucleic acid binding (GO:0003676);|Molecular Function: RNA-directed DNA polymerase activity (GO:0003964);|Molecular Function: aspartic-type endopeptidase activity (GO:0004190);|Molecular Function: endonuclease activity (GO:0004519);|Molecular Function: zinc ion binding (GO:0008270);|Biological Process: DNA integrat…	--	--	9.15497	8.0563	10.5282	0.461144	0.608608	0.743684
TRINITY_DN66060_c0_g1_i1_4	312.487	138.216	-1.17687	6.27461e-11	8.07394e-10	0.442309	Down	OTG12557.1	putative zinc finger, CCHC-type [Helianthus annuus]	P10978|POLX_TOBAC	Retrovirus-related Pol polyprotein from transposon TNT 1-94 OS=Nicotiana tabacum OX=4097 PE=2 SV=1	--	--	--	--	--	--	KOG0017	FOG: Transposon-encoded proteins with TYA, reverse transcriptase, integrase domains in various combinations	[R]	POORLY CHARACTERIZED	General function prediction only	S	ENOG410XS4D	Retrotransposon protein	Cellular Component: retrotransposon nucleocapsid (GO:0000943);|Molecular Function: nucleic acid binding (GO:0003676);|Molecular Function: RNA-directed DNA polymerase activity (GO:0003964);|Molecular Function: aspartic-type endopeptidase activity (GO:0004190);|Molecular Function: endonuclease activity (GO:0004519);|Molecular Function: zinc ion binding (GO:0008270);|Biological Process: DNA integrat…	PF07727.13,PF14223.5,PF00665.25,PF13976.5	Reverse transcriptase (RNA-dependent DNA polymerase)|gag-polypeptide of LTR copia-type|Integrase core domain|GAG-pre-integrase domain	3.48361	3.6204	2.98112	1.55627	1.44088	1.60104
TRINITY_DN3521_c0_g1_i1_4	33.1052	11.7004	-1.5005	0.043888	0.0913898	0.353431	Down	XP_026410095.1	uncharacterized protein LOC113305228 [Papaver somniferum]	P10978|POLX_TOBAC	Retrovirus-related Pol polyprotein from transposon TNT 1-94 OS=Nicotiana tabacum OX=4097 PE=2 SV=1	--	--	--	--	--	--	KOG0017	FOG: Transposon-encoded proteins with TYA, reverse transcriptase, integrase domains in various combinations	[R]	POORLY CHARACTERIZED	General function prediction only	L	COG2801	Retrotransposon protein	Cellular Component: retrotransposon nucleocapsid (GO:0000943);|Molecular Function: nucleic acid binding (GO:0003676);|Molecular Function: RNA-directed DNA polymerase activity (GO:0003964);|Molecular Function: aspartic-type endopeptidase activity (GO:0004190);|Molecular Function: endonuclease activity (GO:0004519);|Molecular Function: zinc ion binding (GO:0008270);|Biological Process: DNA integrat…	--	--	3.55186	3.30155	1.18279	1.38769	1.58803	4.45819e-25
TRINITY_DN1454_c0_g1_i1_4	23.4271	5.48095	-2.09568	0.00750054	0.0215382	0.233958	Down	KDP22224.1	hypothetical protein JCGZ_26055 [Jatropha curcas]	P36182|HSP82_TOBAC	Heat shock protein 82 (Fragment) OS=Nicotiana tabacum OX=4097 GN=HSP82 PE=2 SV=1	jcu:105648415	K04079	htpG, HSP90A	molecular chaperone HtpG	ko04141|ko04626	Protein processing in endoplasmic reticulum|Plant-pathogen interaction	KOG0019	Molecular chaperone (HSP90 family)	[O]	CELLULAR PROCESSES AND SIGNALING	Posttranslational modification, protein turnover, chaperones	O	COG0326	Molecular chaperone. Has ATPase activity (By similarity)	Molecular Function: ATP binding (GO:0005524);|Cellular Component: cytoplasm (GO:0005737);|Biological Process: protein folding (GO:0006457);|Molecular Function: unfolded protein binding (GO:0051082);	PF00183.17	Hsp90 protein	2.9418	2.04578	3.69438	0.33815	1.3155	0.356884
TRINITY_DN78120_c0_g1_i1_4	10.0861	0	#NAME?	0.00231081	0.00796979	0	Down	PKU83305.1	Retrovirus-related Pol polyprotein from transposon TNT 1-94 [Dendrobium catenatum]	P10978|POLX_TOBAC	Retrovirus-related Pol polyprotein from transposon TNT 1-94 OS=Nicotiana tabacum OX=4097 PE=2 SV=1	--	--	--	--	--	--	KOG0017	FOG: Transposon-encoded proteins with TYA, reverse transcriptase, integrase domains in various combinations	[R]	POORLY CHARACTERIZED	General function prediction only	S	ENOG410XS4D	Retrotransposon protein	Cellular Component: retrotransposon nucleocapsid (GO:0000943);|Molecular Function: nucleic acid binding (GO:0003676);|Molecular Function: RNA-directed DNA polymerase activity (GO:0003964);|Molecular Function: aspartic-type endopeptidase activity (GO:0004190);|Molecular Function: endonuclease activity (GO:0004519);|Molecular Function: zinc ion binding (GO:0008270);|Biological Process: DNA integrat…	--	--	0.326568	2.18136	1.35026	0	0	0
TRINITY_DN14789_c0_g1_i1_3	559.106	1158.54	1.05112	4.26311e-29	1.65476e-27	2.07213	Up	XP_010267128.1	PREDICTED: hexokinase-1-like [Nelumbo nucifera]	Q9SEK2|HXK1_TOBAC	Hexokinase-1 OS=Nicotiana tabacum OX=4097 GN=HXK1 PE=2 SV=1	nnu:104604479	K00844	HK	hexokinase	ko00052|ko00051|ko00010|ko00520|ko00500	Galactose metabolism|Fructose and mannose metabolism|Glycolysis / Gluconeogenesis|Amino sugar and nucleotide sugar metabolism|Starch and sucrose metabolism	KOG1369	Hexokinase	[G]	metabolism	Carbohydrate transport and metabolism	G	COG5026	hexokinase	Biological Process: cellular glucose homeostasis (GO:0001678);|Molecular Function: hexokinase activity (GO:0004396);|Molecular Function: ATP binding (GO:0005524);|Molecular Function: glucose binding (GO:0005536);|Biological Process: glycolytic process (GO:0006096);|Cellular Component: chloroplast outer membrane (GO:0009707);|Cellular Component: integral component of membrane (GO:0016021);	PF03727.15,PF00349.20	Hexokinase|Hexokinase	10.4531	10.3619	11.2165	22.4471	22.8421	23.317
TRINITY_DN39438_c0_g1_i1_2	24.3883	99.3538	2.02638	1.68583e-08	1.66036e-07	4.07383	Up	KIK41750.1	hypothetical protein CY34DRAFT_12834 [Suillus luteus UH-Slu-Lm8-n1]	Q9SLN8|DBR_TOBAC	2-alkenal reductase (NADP(+)-dependent) OS=Nicotiana tabacum OX=4097 GN=DBR PE=1 SV=1	sla:SERLADRAFT_468668	K07119	K07119	uncharacterized protein	--	--	KOG1196	Predicted NAD-dependent oxidoreductase	[R]	POORLY CHARACTERIZED	General function prediction only	S	COG2130	alcohol dehydrogenase	Molecular Function: oxidoreductase activity (GO:0016491);	PF00107.25,PF13602.5,PF16884.4	Zinc-binding dehydrogenase|Zinc-binding dehydrogenase|N-terminal domain of oxidoreductase	1.07028	0.715932	1.01176	3.20284	4.34283	4.26092
TRINITY_DN42163_c0_g2_i1_2	0	19.2321	Inf	2.48196e-06	1.76887e-05	Inf	Up	CEL55577.1	hypothetical protein RSOLAG1IB_01589 [Vitis vinifera solani AG-1 IB]	Q9SLN8|DBR_TOBAC	2-alkenal reductase (NADP(+)-dependent) OS=Nicotiana tabacum OX=4097 GN=DBR PE=1 SV=1	fme:FOMMEDRAFT_117456	K07119	K07119	uncharacterized protein	--	--	KOG1196	Predicted NAD-dependent oxidoreductase	[R]	POORLY CHARACTERIZED	General function prediction only	S	COG2130	alcohol dehydrogenase	Molecular Function: oxidoreductase activity (GO:0016491);	PF16884.4	N-terminal domain of oxidoreductase	0	0	0	1.03921	1.9447	1.40081
TRINITY_DN73309_c0_g1_i1_2	0	59.1325	Inf	3.11076e-18	7.01751e-17	Inf	Up	EGN99243.1	hypothetical protein SERLA73DRAFT_137496 [Serpula lacrymans var. lacrymans S7.3]	Q9SLN8|DBR_TOBAC	2-alkenal reductase (NADP(+)-dependent) OS=Nicotiana tabacum OX=4097 GN=DBR PE=1 SV=1	sla:SERLADRAFT_468668	K07119	K07119	uncharacterized protein	--	--	KOG1196	Predicted NAD-dependent oxidoreductase	[R]	POORLY CHARACTERIZED	General function prediction only	S	COG2130	alcohol dehydrogenase	Molecular Function: oxidoreductase activity (GO:0016491);	PF16884.4,PF00107.25,PF13602.5	N-terminal domain of oxidoreductase|Zinc-binding dehydrogenase|Zinc-binding dehydrogenase	0	0	0	2.50989	2.76914	2.4849
TRINITY_DN5687_c0_g1_i1_2	0	13.252	Inf	0.000165076	0.000798246	Inf	Up	AOQ14543.1	RpL23-PA [synthetic construct]	Q07760|RL23_TOBAC	60S ribosomal protein L23 OS=Nicotiana tabacum OX=4097 GN=RPL23 PE=2 SV=1	uma:UMAG_03533	K02894	RP-L23e, RPL23	large subunit ribosomal protein L23e	ko03010	Ribosome	KOG0901	60S ribosomal protein L14/L17/L23	[J]	INFORMATION STORAGE AND PROCESSING	Translation, ribosomal structure and biogenesis	J	COG0093	Binds to 23S rRNA. Forms part of two intersubunit bridges in the 70S ribosome (By similarity)	Molecular Function: structural constituent of ribosome (GO:0003735);|Cellular Component: ribosome (GO:0005840);|Biological Process: translation (GO:0006412);	PF00238.18	Ribosomal protein L14p/L23e	0	0	0	2.46847	1.33395	1.21788
TRINITY_DN346_c0_g1_i1_2	0	16.43	Inf	1.87942e-05	0.000112728	Inf	Up	KZT67759.1	heat shock protein 90 [Polyporus quercina L-15889]	P36182|HSP82_TOBAC	Heat shock protein 82 (Fragment) OS=Nicotiana tabacum OX=4097 GN=HSP82 PE=2 SV=1	dsq:DICSQDRAFT_97532	K04079	htpG, HSP90A	molecular chaperone HtpG	ko04141|ko04626	Protein processing in endoplasmic reticulum|Plant-pathogen interaction	KOG0019	Molecular chaperone (HSP90 family)	[O]	CELLULAR PROCESSES AND SIGNALING	Posttranslational modification, protein turnover, chaperones	O	COG0326	Molecular chaperone. Has ATPase activity (By similarity)	Molecular Function: ATP binding (GO:0005524);|Cellular Component: cytoplasm (GO:0005737);|Biological Process: protein folding (GO:0006457);|Molecular Function: unfolded protein binding (GO:0051082);	PF00183.17	Hsp90 protein	0	0	0	2.01722	1.18933	1.50714
TRINITY_DN32207_c0_g1_i1_2	6.62772	21.3519	1.68778	0.0256512	0.0590598	3.2216	Up	PUU77649.1	Oxidoreductase, molybdopterin-binding domain-containing protein [Tuber borchii]	P11605|NIA1_TOBAC	Nitrate reductase [NADH] 1 OS=Nicotiana tabacum OX=4097 GN=NIA1 PE=3 SV=1	tml:GSTUM_00003848001	K00387	SUOX	sulfite oxidase	ko00920	Sulfur metabolism	KOG0535	Sulfite oxidase, molybdopterin-binding component	[C]	metabolism	Energy production and conversion	S	COG2041	The exact function is not known. Can catalyze the reduction of a variety of substrates like dimethyl sulfoxide, trimethylamine N-oxide, phenylmethyl sulfoxide and L-methionine sulfoxide. Cannot reduce cyclic N-oxides. Shows no activity as sulfite oxidase (By similarity)	Biological Process: nitric oxide biosynthetic process (GO:0006809);|Molecular Function: nitrate reductase (NADH) activity (GO:0009703);|Molecular Function: heme binding (GO:0020037);|Molecular Function: molybdenum ion binding (GO:0030151);|Biological Process: nitrate assimilation (GO:0042128);|Molecular Function: molybdopterin cofactor binding (GO:0043546);|Molecular Function: nitrate reductase (…	PF00174.18	Oxidoreductase molybdopterin binding domain	0.847867	0.114188	0.751983	2.4451	1.80747	1.37966
TRINITY_DN53447_c0_g4_i1_2	10.4418	103.304	3.30645	1.778e-15	3.33507e-14	9.89329	Up	KIK45735.1	hypothetical protein CY34DRAFT_22382 [Suillus luteus UH-Slu-Lm8-n1]	Q03663|GSTX2_TOBAC	Probable glutathione S-transferase OS=Nicotiana tabacum OX=4097 PE=2 SV=1	sla:SERLADRAFT_479047	K00799	GST, gst	glutathione S-transferase	ko00480	Glutathione metabolism	KOG0406	Glutathione S-transferase	[O]	CELLULAR PROCESSES AND SIGNALING	Posttranslational modification, protein turnover, chaperones	O	ENOG410XSIX	glutathione Stransferase	Molecular Function: glutathione transferase activity (GO:0004364);|Biological Process: auxin-activated signaling pathway (GO:0009734);	PF13417.5,PF02798.19,PF13409.5,PF00043.24	Glutathione S-transferase, N-terminal domain|Glutathione S-transferase, N-terminal domain|Glutathione S-transferase, N-terminal domain|Glutathione S-transferase, C-terminal domain	0.489609	0.900881	0.429273	7.2108	5.96992	5.52526
TRINITY_DN15298_c0_g1_i1_2	22.177	65.4813	1.56202	0.000217562	0.00101952	2.95266	Up	KIK44533.1	hypothetical protein CY34DRAFT_802627 [Suillus luteus UH-Slu-Lm8-n1]	Q03666|GSTX4_TOBAC	Probable glutathione S-transferase OS=Nicotiana tabacum OX=4097 PE=2 SV=1	sla:SERLADRAFT_463437	K00799	GST, gst	glutathione S-transferase	ko00480	Glutathione metabolism	KOG0406	Glutathione S-transferase	[O]	CELLULAR PROCESSES AND SIGNALING	Posttranslational modification, protein turnover, chaperones	O	ENOG410XSIX	glutathione Stransferase	Molecular Function: glutathione transferase activity (GO:0004364);|Biological Process: auxin-activated signaling pathway (GO:0009734);	PF13417.5,PF13409.5,PF02798.19	Glutathione S-transferase, N-terminal domain|Glutathione S-transferase, N-terminal domain|Glutathione S-transferase, N-terminal domain	0.826092	1.2226	1.28539	3.43692	2.95987	3.8154
TRINITY_DN76149_c0_g1_i1_2	0	5.62448	Inf	0.03018	0.0673637	Inf	Up	CDO73847.1	hypothetical protein BN946_scf185016.g4 [Phaffia cinnabarina]	P10978|POLX_TOBAC	Retrovirus-related Pol polyprotein from transposon TNT 1-94 OS=Nicotiana tabacum OX=4097 PE=2 SV=1	--	--	--	--	--	--	KOG0017	FOG: Transposon-encoded proteins with TYA, reverse transcriptase, integrase domains in various combinations	[R]	POORLY CHARACTERIZED	General function prediction only	S	ENOG410YA85	Retrotransposon protein	Cellular Component: retrotransposon nucleocapsid (GO:0000943);|Molecular Function: nucleic acid binding (GO:0003676);|Molecular Function: RNA-directed DNA polymerase activity (GO:0003964);|Molecular Function: aspartic-type endopeptidase activity (GO:0004190);|Molecular Function: endonuclease activity (GO:0004519);|Molecular Function: zinc ion binding (GO:0008270);|Biological Process: DNA integrat…	--	--	0	0	0	0.471407	0.607602	0.57621
TRINITY_DN36356_c0_g1_i2_2	0	5.80376	Inf	0.0256598	0.0590709	Inf	Up	CEJ62707.1	hypothetical protein PMG11_11200 [Penicillium brasilianum]	P10978|POLX_TOBAC	Retrovirus-related Pol polyprotein from transposon TNT 1-94 OS=Nicotiana tabacum OX=4097 PE=2 SV=1	--	--	--	--	--	--	KOG0017	FOG: Transposon-encoded proteins with TYA, reverse transcriptase, integrase domains in various combinations	[R]	POORLY CHARACTERIZED	General function prediction only	--	--	--	Cellular Component: retrotransposon nucleocapsid (GO:0000943);|Molecular Function: nucleic acid binding (GO:0003676);|Molecular Function: RNA-directed DNA polymerase activity (GO:0003964);|Molecular Function: aspartic-type endopeptidase activity (GO:0004190);|Molecular Function: endonuclease activity (GO:0004519);|Molecular Function: zinc ion binding (GO:0008270);|Biological Process: DNA integrat…	--	--	0	0	0	0.265136	1.18516	0.558319
TRINITY_DN21109_c0_g1_i1_2	1.03624	10.7491	3.37479	0.0152	0.0385563	10.3732	Up	KIM51512.1	hypothetical protein SCLCIDRAFT_33370 [Scleroderma citrinum Foug A]	P10978|POLX_TOBAC	Retrovirus-related Pol polyprotein from transposon TNT 1-94 OS=Nicotiana tabacum OX=4097 PE=2 SV=1	--	--	--	--	--	--	KOG0017	FOG: Transposon-encoded proteins with TYA, reverse transcriptase, integrase domains in various combinations	[R]	POORLY CHARACTERIZED	General function prediction only	S	ENOG410XS4D	Retrotransposon protein	Cellular Component: retrotransposon nucleocapsid (GO:0000943);|Molecular Function: nucleic acid binding (GO:0003676);|Molecular Function: RNA-directed DNA polymerase activity (GO:0003964);|Molecular Function: aspartic-type endopeptidase activity (GO:0004190);|Molecular Function: endonuclease activity (GO:0004519);|Molecular Function: zinc ion binding (GO:0008270);|Biological Process: DNA integrat…	--	--	0.240661	0	0	1.64981	0.74414	0.681659
TRINITY_DN52305_c0_g1_i5_2	70.7287	161.744	1.19334	2.45843e-06	1.75302e-05	2.28682	Up	OJT11499.1	Retrovirus-related Pol polyprotein from transposon TNT 1-94, partial [Phaffia pubescens]	P10978|POLX_TOBAC	Retrovirus-related Pol polyprotein from transposon TNT 1-94 OS=Nicotiana tabacum OX=4097 PE=2 SV=1	--	--	--	--	--	--	KOG0017	FOG: Transposon-encoded proteins with TYA, reverse transcriptase, integrase domains in various combinations	[R]	POORLY CHARACTERIZED	General function prediction only	L	COG2801	Retrotransposon protein	Cellular Component: retrotransposon nucleocapsid (GO:0000943);|Molecular Function: nucleic acid binding (GO:0003676);|Molecular Function: RNA-directed DNA polymerase activity (GO:0003964);|Molecular Function: aspartic-type endopeptidase activity (GO:0004190);|Molecular Function: endonuclease activity (GO:0004519);|Molecular Function: zinc ion binding (GO:0008270);|Biological Process: DNA integrat…	PF07727.13	Reverse transcriptase (RNA-dependent DNA polymerase)	1.38134	1.22126	1.26162	3.09977	2.87718	3.15888
TRINITY_DN34975_c0_g1_i2_2	4.44834	22.4939	2.33819	0.00382694	0.0122479	5.05669	Up	KZZ91609.1	Reverse transcriptase, RNA-dependent DNA polymerase [Ascosphaera apis ARSEF 7405]	P10978|POLX_TOBAC	Retrovirus-related Pol polyprotein from transposon TNT 1-94 OS=Nicotiana tabacum OX=4097 PE=2 SV=1	--	--	--	--	--	--	KOG0017	FOG: Transposon-encoded proteins with TYA, reverse transcriptase, integrase domains in various combinations	[R]	POORLY CHARACTERIZED	General function prediction only	L	COG2801	Retrotransposon protein	Cellular Component: retrotransposon nucleocapsid (GO:0000943);|Molecular Function: nucleic acid binding (GO:0003676);|Molecular Function: RNA-directed DNA polymerase activity (GO:0003964);|Molecular Function: aspartic-type endopeptidase activity (GO:0004190);|Molecular Function: endonuclease activity (GO:0004519);|Molecular Function: zinc ion binding (GO:0008270);|Biological Process: DNA integrat…	--	--	0.0806763	0.180313	0.224261	0.444623	0.860899	1.06532
TRINITY_DN16435_c0_g1_i1_2	16.7567	71.5448	2.09411	1.23612e-06	9.2649e-06	4.26963	Up	KIK48719.1	hypothetical protein CY34DRAFT_71565 [Suillus luteus UH-Slu-Lm8-n1]	P93394|UPP_TOBAC	Uracil phosphoribosyltransferase OS=Nicotiana tabacum OX=4097 GN=UPP PE=2 SV=1	sla:SERLADRAFT_460984	K00761	upp, UPRT	uracil phosphoribosyltransferase	ko00240	Pyrimidine metabolism	KOG4203	Armadillo/beta-Catenin/plakoglobin	[TZ]	CELLULAR PROCESSES AND SIGNALING|CELLULAR PROCESSES AND SIGNALING	Signal transduction mechanisms |Cytoskeleton	F	COG0035	Catalyzes the conversion of uracil and 5-phospho-alpha- D-ribose 1-diphosphate (PRPP) to UMP and diphosphate (By similarity)	Molecular Function: uracil phosphoribosyltransferase activity (GO:0004845);|Molecular Function: GTP binding (GO:0005525);|Biological Process: uracil salvage (GO:0006223);|Biological Process: UMP salvage (GO:0044206);	PF14681.5	Uracil phosphoribosyltransferase	0.785576	1.13435	1.43904	5.03238	4.09235	5.55312
TRINITY_DN22104_c0_g1_i2_3	5.6802	27.1595	2.25744	0.00191636	0.00678425	4.78144	Up	XP_006399534.2	histone H3-like centromeric protein CSE4 [Eutrema salsugineum]	Q76MV0|H32_TOBAC	Histone H3.2 OS=Nicotiana tabacum OX=4097 GN=B34 PE=1 SV=1	--	--	--	--	--	--	KOG1745	Histones H3 and H4	[B]	INFORMATION STORAGE AND PROCESSING	Chromatin structure and dynamics	B	COG2036	Core component of nucleosome. Nucleosomes wrap and compact DNA into chromatin, limiting DNA accessibility to the cellular machineries which require DNA as a template. Histones thereby play a central role in transcription regulation, DNA repair, DNA replication and chromosomal stability. DNA accessibility is regulated via a complex set of post-translational modifications of histones, also called h…	Cellular Component: nucleosome (GO:0000786);|Molecular Function: DNA binding (GO:0003677);|Cellular Component: nucleus (GO:0005634);|Molecular Function: protein heterodimerization activity (GO:0046982);	--	--	0.547753	1.02995	0.187171	2.13307	4.47035	2.29449
TRINITY_DN52305_c0_g3_i1_2	43.4985	110.371	1.34333	1.68727e-05	0.000102034	2.53736	Up	AAT38797.2	Polyprotein, putative [Solanum demissum]	P10978|POLX_TOBAC	Retrovirus-related Pol polyprotein from transposon TNT 1-94 OS=Nicotiana tabacum OX=4097 PE=2 SV=1	--	--	--	--	--	--	KOG0017	FOG: Transposon-encoded proteins with TYA, reverse transcriptase, integrase domains in various combinations	[R]	POORLY CHARACTERIZED	General function prediction only	S	ENOG410XS4D	Retrotransposon protein	Cellular Component: retrotransposon nucleocapsid (GO:0000943);|Molecular Function: nucleic acid binding (GO:0003676);|Molecular Function: RNA-directed DNA polymerase activity (GO:0003964);|Molecular Function: aspartic-type endopeptidase activity (GO:0004190);|Molecular Function: endonuclease activity (GO:0004519);|Molecular Function: zinc ion binding (GO:0008270);|Biological Process: DNA integrat…	PF00665.25,PF13976.5	Integrase core domain|GAG-pre-integrase domain	1.17904	0.8752	1.04379	2.9237	2.72223	2.53811
TRINITY_DN20776_c0_g1_i1_2	0	9.50798	Inf	0.00217663	0.00756279	Inf	Up	KYP41992.1	Retrovirus-related Pol polyprotein from transposon TNT 1-94 [Cajanus cajan]	P10978|POLX_TOBAC	Retrovirus-related Pol polyprotein from transposon TNT 1-94 OS=Nicotiana tabacum OX=4097 PE=2 SV=1	--	--	--	--	--	--	KOG0017	FOG: Transposon-encoded proteins with TYA, reverse transcriptase, integrase domains in various combinations	[R]	POORLY CHARACTERIZED	General function prediction only	L	COG2801	Retrotransposon protein	Cellular Component: retrotransposon nucleocapsid (GO:0000943);|Molecular Function: nucleic acid binding (GO:0003676);|Molecular Function: RNA-directed DNA polymerase activity (GO:0003964);|Molecular Function: aspartic-type endopeptidase activity (GO:0004190);|Molecular Function: endonuclease activity (GO:0004519);|Molecular Function: zinc ion binding (GO:0008270);|Biological Process: DNA integrat…	--	--	0	0	0	1.27109	0.829412	1.78453
TRINITY_DN20284_c0_g1_i2_3	41.0168	117.286	1.51574	0.000278582	0.00126919	2.85946	Up	XP_023872382.1	auxin-binding protein T85 [Quercus suber]	P33490|ABP1_TOBAC	auxin-binding protein T85 OS=Nicotiana tabacum OX=4097 GN=T85 PE=3 SV=1	--	--	--	--	--	--	--	--	--	--	--	S	ENOG4112D1V	auxin-binding protein	Cellular Component: endoplasmic reticulum lumen (GO:0005788);|Molecular Function: zinc ion binding (GO:0008270);|Biological Process: auxin-activated signaling pathway (GO:0009734);|Molecular Function: auxin binding (GO:0010011);	PF02041.15,PF07883.10	auxin binding protein|Cupin domain	1.28092	1.43739	1.62406	5.39986	4.64147	2.77138
TRINITY_DN54995_c0_g1_i14_2	82.3458	218.958	1.41089	3.16316e-10	3.7915e-09	2.65901	Up	EOY32548.1	Uncharacterized protein TCM_040529 [Theobroma cacao]	P10978|POLX_TOBAC	Retrovirus-related Pol polyprotein from transposon TNT 1-94 OS=Nicotiana tabacum OX=4097 PE=2 SV=1	--	--	--	--	--	--	KOG0017	FOG: Transposon-encoded proteins with TYA, reverse transcriptase, integrase domains in various combinations	[R]	POORLY CHARACTERIZED	General function prediction only	S	ENOG410XS4D	Retrotransposon protein	Cellular Component: retrotransposon nucleocapsid (GO:0000943);|Molecular Function: nucleic acid binding (GO:0003676);|Molecular Function: RNA-directed DNA polymerase activity (GO:0003964);|Molecular Function: aspartic-type endopeptidase activity (GO:0004190);|Molecular Function: endonuclease activity (GO:0004519);|Molecular Function: zinc ion binding (GO:0008270);|Biological Process: DNA integrat…	PF00665.25,PF13976.5,PF14223.5,PF07727.13	Integrase core domain|GAG-pre-integrase domain|gag-polypeptide of LTR copia-type|Reverse transcriptase (RNA-dependent DNA polymerase)	0.941402	0.811863	0.832161	2.47383	2.21919	2.40429
TRINITY_DN19789_c0_g2_i6_3	0.35619	8.13244	4.51297	0.0446916	0.0927544	22.8317	Up	AKJ87097.1	hydroxycinnamoyl-CoA shikimate/quinate hydroxycinnamoyltransferase [Pinus massoniana]	Q8GSM7|HST_TOBAC	Shikimate O-hydroxycinnamoyltransferase OS=Nicotiana tabacum OX=4097 GN=HST PE=1 SV=1	nnu:104603248	K13065	E2.3.1.133, HCT	shikimate O-hydroxycinnamoyltransferase	ko00940|ko00945|ko00941	Phenylpropanoid biosynthesis|Stilbenoid, diarylheptanoid and gingerol biosynthesis|Flavonoid biosynthesis	--	--	--	--	--	S	ENOG410XPQ7	hydroxycinnamoyl-Coenzyme A shikimate quinate hydroxycinnamoyltransferase-like	Molecular Function: shikimate O-hydroxycinnamoyltransferase activity (GO:0047172);	PF02458.14	Transferase family	0	6.29322e-83	0.0360734	0.43886	0.250694	0
TRINITY_DN54420_c0_g1_i1_4	245.969	86.5752	-1.50645	1.65983e-12	2.45569e-11	0.351977	Down	XP_020213630.1	Nicotianamine synthase [Cajanus cajan]	Q9XGI7|NAS_SOLLC	Nicotianamine synthase OS=Solanum lycopersicum OX=4081 GN=CHLN PE=2 SV=1	jcu:105643528	K05953	E2.5.1.43	Nicotianamine synthase	--	--	--	--	--	--	--	E	ENOG4111NF0	as a sensor for the physiological iron status within the plant, and or might be involved in the transport of iron	Molecular Function: Nicotianamine synthase activity (GO:0030410);|Biological Process: Nicotianamine biosynthetic process (GO:0030418);	PF03059.15	Nicotianamine synthase protein	10.615	9.07204	9.17993	3.68363	3.45079	3.34937
TRINITY_DN59403_c0_g1_i1_4	139.108	47.6842	-1.54462	8.53787e-08	7.64143e-07	0.342786	Down	BAH22562.1	Nicotianamine synthase [Lotus japonicus]	Q9XGI7|NAS_SOLLC	Nicotianamine synthase OS=Solanum lycopersicum OX=4081 GN=CHLN PE=2 SV=1	bvg:104890766	K05953	E2.5.1.43	Nicotianamine synthase	--	--	--	--	--	--	--	E	ENOG4111NF0	as a sensor for the physiological iron status within the plant, and or might be involved in the transport of iron	Molecular Function: Nicotianamine synthase activity (GO:0030410);|Biological Process: Nicotianamine biosynthetic process (GO:0030418);	PF03059.15	Nicotianamine synthase protein	6.52548	4.57686	6.68066	2.12913	2.51528	1.69829
TRINITY_DN26742_c0_g1_i1_3	17.5992	3.55954	-2.30575	0.0476612	0.0975387	0.202256	Down	XP_009383038.1	PREDICTED: probable metal-Nicotianamine transporter YSL12 [Musa acuminata subsp. malaccensis]	Q5JQD7|YSL12_ORYSJ	Probable metal-Nicotianamine transporter YSL12 OS=Oryza sativa subsp. japonica OX=39947 GN=YSL12 PE=2 SV=2	--	--	--	--	--	--	--	--	--	--	--	--	--	--	Cellular Component: integral component of membrane (GO:0016021);|Biological Process: transmembrane transport (GO:0055085);	--	--	3.88334	2.3809	0.550865	0.535168	1.68865e-25	0.854063
TRINITY_DN4603_c0_g1_i1_1	1.03624	56.5726	5.77067	1.22519e-14	2.15905e-13	54.5941	Up	XP_026377381.1	probable metal-Nicotianamine transporter YSL6 [Papaver somniferum]	Q6R3K6|YSL6_ARATH	Probable metal-Nicotianamine transporter YSL6 OS=Arabidopsis thaliana OX=3702 GN=YSL6 PE=2 SV=2	--	--	--	--	--	--	--	--	--	--	--	S	COG1297	oligo-peptide transporter	Cellular Component: vacuolar membrane (GO:0005774);|Cellular Component: integral component of membrane (GO:0016021);|Biological Process: transmembrane transport (GO:0055085);	PF03169.14	OPT oligopeptide transporter protein	0.0542477	0	0	0.794281	1.48333	1.22872
TRINITY_DN56142_c0_g1_i2_4	20.4922	4.30188	-2.25204	0.00785367	0.0224046	0.209928	Down	XP_009597371.1	PREDICTED: protein TPR2-like isoform X1 [Nicotiana tomentosiformis]	Q0J7U6|TPR2_ORYSJ	Protein TPR2 OS=Oryza sativa subsp. japonica OX=39947 GN=TPR2 PE=1 SV=1	--	--	--	--	--	--	KOG0266	WD40 repeat-containing protein	[R]	POORLY CHARACTERIZED	General function prediction only	S	ENOG410XP3K	Positively regulates the activity of the minus-end directed microtubule motor protein dynein. May enhance dynein- mediated microtubule sliding by targeting dynein to the microtubule plus end. Required for	Cellular Component: nucleus (GO:0005634);|Biological Process: regulation of transcription, DNA-templated (GO:0006355);	--	--	1.08619	1.15058	1.21996	0.210387	0.388782	0.105558
TRINITY_DN47954_c0_g1_i1_2	3.14126	907.545	8.17448	1.01237e-251	8.63689e-249	288.911	Up	XP_019265936.1	PREDICTED: LOW QUALITY PROTEIN: low-temperature-induced cysteine proteinase-like [Nicotiana attenuata]	P25777|ORYB_ORYSJ	Oryzain beta chain OS=Oryza sativa subsp. japonica OX=39947 GN=Os04g0670200 PE=1 SV=2	--	--	--	--	--	--	KOG1543	Cysteine proteinase Cathepsin L	[O]	CELLULAR PROCESSES AND SIGNALING	Posttranslational modification, protein turnover, chaperones	O	COG4870	cathepsin	Molecular Function: cysteine-type endopeptidase activity (GO:0004197);|Cellular Component: extracellular space (GO:0005615);|Cellular Component: lysosome (GO:0005764);|Biological Process: proteolysis involved in cellular protein catabolic process (GO:0051603);	PF00112.22	Papain family cysteine protease	0.0458258	0.00697484	0.0705759	12.5032	12.5297	11.9498
TRINITY_DN23451_c0_g4_i1_1	41.3966	5.82611	-2.82891	3.55845e-06	2.46494e-05	0.140739	Down	XP_019244691.1	PREDICTED: F-box/FBD/LRR-repeat protein At1g13570-like [Nicotiana attenuata]	Q9LYZ4|FBL79_ARATH	F-box/LRR-repeat protein At5g02910 OS=Arabidopsis thaliana OX=3702 GN=At5g02910 PE=2 SV=1	--	--	--	--	--	--	--	--	--	--	--	--	--	--	--	--	--	4.27102	4.34817	2.74939	0.852564	3.54096e-34	0.864781
TRINITY_DN19715_c1_g1_i7_3	106.662	51.9425	-1.03806	0.0181863	0.0447624	0.48698	Down	XP_019242237.1	PREDICTED: uncharacterized protein LOC109222328 [Nicotiana attenuata]	Q8VY80|FLZ5_ARATH	FCS-Like Zinc finger 5 OS=Arabidopsis thaliana OX=3702 GN=FLZ5 PE=1 SV=1	--	--	--	--	--	--	--	--	--	--	--	S	ENOG410YG71	Protein of unknown function (DUF581)	Cellular Component: nucleus (GO:0005634);|Cellular Component: cytosol (GO:0005829);|Biological Process: response to sucrose (GO:0009744);|Biological Process: response to glucose (GO:0009749);|Molecular Function: kinase binding (GO:0019900);|Biological Process: response to starvation (GO:0042594);|Molecular Function: metal ion binding (GO:0046872);|Biological Process: response to mannose (GO:19055…	PF04570.13	zinc-finger of the FCS-type, C2-C2	2.89916	2.12314	4.40378	1.83638	1.3706	1.5244
TRINITY_DN1305_c0_g1_i2_1	57.0223	16.3253	-1.80442	0.00845628	0.023873	0.286297	Down	XP_019225080.1	PREDICTED: GDSL esterase/lipase 5-like isoform X2 [Nicotiana attenuata]	Q9SSA7|GLIP5_ARATH	GDSL esterase/lipase 5 OS=Arabidopsis thaliana OX=3702 GN=GLIP5 PE=2 SV=2	--	--	--	--	--	--	--	--	--	--	--	--	--	--	Cellular Component: extracellular region (GO:0005576);|Biological Process: lipid catabolic process (GO:0016042);|Molecular Function: lipase activity (GO:0016298);	--	--	6.16245	3.51583	7.93445	0.656854	0.614091	4.03396
TRINITY_DN23062_c1_g3_i1_3	11.3891	0.970731	-3.55244	0.00867873	0.0243601	0.085233	Down	OIT04206.1	pentatricopeptide repeat-containing protein [Nicotiana attenuata]	P93005|PP181_ARATH	Pentatricopeptide repeat-containing protein At2g33680 OS=Arabidopsis thaliana OX=3702 GN=PCMP-E19 PE=3 SV=1	--	--	--	--	--	--	KOG4197	FOG: PPR repeat	[R]	POORLY CHARACTERIZED	General function prediction only	S	ENOG410Z7Z7	Pentatricopeptide repeat-containing protein	--	PF13041.5,PF01535.19,PF12854.6,PF13812.5	PPR repeat family|PPR repeat|PPR repeat|Pentatricopeptide repeat domain	1.87901	0.701219	1.32429	0.12878	0	0.180154
TRINITY_DN65254_c0_g1_i10_4	208.909	12.9592	-4.01083	1.08697e-37	5.83918e-36	0.0620327	Down	XP_009622868.2	PREDICTED: protein SIEVE ELEMENT OCCLUSION C [Nicotiana tomentosiformis]	Q9FXE2|SEOC_ARATH	Protein SIEVE ELEMENT OCCLUSION C OS=Arabidopsis thaliana OX=3702 GN=SEOC PE=4 SV=2	--	--	--	--	--	--	--	--	--	--	--	S	ENOG411157J	NA	Biological Process: phloem development (GO:0010088);	--	--	7.08621	8.65794	9.10575	0.235266	0.794052	0.573153
TRINITY_DN16516_c0_g1_i1_4	17.437	0	#NAME?	6.03791e-06	4.00063e-05	0	Down	XP_009616817.1	PREDICTED: putative UPF0481 protein At3g02645 [Nicotiana tomentosiformis]	P0C897|Y3264_ARATH	Putative UPF0481 protein At3g02645 OS=Arabidopsis thaliana OX=3702 GN=At3g02645 PE=3 SV=1	--	--	--	--	--	--	--	--	--	--	--	S	ENOG410YDVR	UPF0481 protein	Cellular Component: integral component of membrane (GO:0016021);	--	--	1.50499	2.51297	3.02707	2.67491e-72	3.94e-69	0
TRINITY_DN54455_c0_g1_i5_2	409.765	163.53	-1.32525	1.84722e-16	3.70532e-15	0.399081	Down	OIT08477.1	uncharacterized protein A4A49_00873 [Nicotiana attenuata]	P0C042|Y4597_ARATH	Uncharacterized protein At4g15970 OS=Arabidopsis thaliana OX=3702 GN=At4g15970 PE=2 SV=1	--	--	--	--	--	--	--	--	--	--	--	S	ENOG410YD0F	Nucleotide-diphospho-sugar transferase	--	PF03407.15	Nucleotide-diphospho-sugar transferase	15.9667	15.0009	15.9823	7.01121	5.45632	6.89105
TRINITY_DN42846_c0_g2_i1_2	5.77676	27.7745	2.26543	0.00160861	0.00583271	4.80798	Up	OIT01738.1	hypothetical protein A4A49_08660 [Nicotiana attenuata]	O82617|BBX23_ARATH	B-box zinc finger protein 23 OS=Arabidopsis thaliana OX=3702 GN=BBX23 PE=1 SV=1	--	--	--	--	--	--	--	--	--	--	--	S	ENOG410YSB4	zinc finger	Molecular Function: DNA-binding transcription factor activity (GO:0003700);|Cellular Component: nucleus (GO:0005634);|Biological Process: regulation of transcription, DNA-templated (GO:0006355);|Molecular Function: zinc ion binding (GO:0008270);|Biological Process: photomorphogenesis (GO:0009640);	PF00643.23	B-box zinc finger	0.18904	0.745529	0.675079	3.05386	3.18947	1.98318
TRINITY_DN11791_c0_g1_i1_3	30.5346	10.6095	-1.52509	0.0159359	0.0400972	0.347458	Down	XP_009610495.1	PREDICTED: uncharacterized protein LOC104104192 [Nicotiana tomentosiformis]	--	--	--	--	--	--	--	--	KOG1075	FOG: Reverse transcriptase	[R]	POORLY CHARACTERIZED	General function prediction only	--	--	--	--	--	--	0.954718	0.939968	0.579234	0.147933	0.632717	0.149057
TRINITY_DN7301_c0_g1_i1_4	26.9704	10.8663	-1.31151	0.0432592	0.0903255	0.402899	Down	XP_009625480.1	PREDICTED: uncharacterized protein LOC104116348 [Nicotiana tomentosiformis]	--	--	--	--	--	--	--	--	KOG1075	FOG: Reverse transcriptase	[R]	POORLY CHARACTERIZED	General function prediction only	S	ENOG410Y65V	Retrotransposon protein	--	--	--	0.938446	0.991615	0.982992	0.212983	0.539205	0.46942
TRINITY_DN79642_c0_g1_i1_4	9.02786	0	#NAME?	0.00222581	0.00771126	0	Down	XP_019248632.1	PREDICTED: uncharacterized protein LOC109227894 [Nicotiana attenuata]	--	--	--	--	--	--	--	--	KOG1075	FOG: Reverse transcriptase	[R]	POORLY CHARACTERIZED	General function prediction only	--	--	--	--	PF14111.5	Domain of unknown function (DUF4283)	0.65626	1.33305	0.332857	0	0	0
TRINITY_DN26800_c0_g1_i1_3	27.9743	0	#NAME?	3.28941e-09	3.52514e-08	0	Down	XP_019252654.1	PREDICTED: uncharacterized protein LOC109231445 [Nicotiana attenuata]	--	--	--	--	--	--	--	--	KOG1075	FOG: Reverse transcriptase	[R]	POORLY CHARACTERIZED	General function prediction only	S	ENOG410Y65V	Retrotransposon protein	--	PF14111.5	Domain of unknown function (DUF4283)	1.3484	1.15621	1.04401	0	0	0
TRINITY_DN80392_c0_g1_i1_4	5.4848	0	#NAME?	0.0296227	0.0664315	0	Down	XP_019263483.1	PREDICTED: uncharacterized protein LOC109241218 [Nicotiana attenuata]	--	--	--	--	--	--	--	--	KOG1075	FOG: Reverse transcriptase	[R]	POORLY CHARACTERIZED	General function prediction only	S	ENOG4111Y55	Reverse transcriptase (RNA-dependent DNA polymerase)	--	--	--	0.274897	0.7674	1.11032	0	0	0
TRINITY_DN27501_c0_g1_i1_4	21.3221	0.618296	-5.10791	9.88331e-06	6.27534e-05	0.0289979	Down	OIT00286.1	heat shock protein 83 [Nicotiana attenuata]	P51819|HSP83_IPONI	Heat shock protein 83 OS=Ipomoea nil OX=35883 GN=HSP83A PE=2 SV=1	jcu:105645758	K04079	htpG, HSP90A	molecular chaperone HtpG	ko04141|ko04626	Protein processing in endoplasmic reticulum|Plant-pathogen interaction	KOG0019	Molecular chaperone (HSP90 family)	[O]	CELLULAR PROCESSES AND SIGNALING	Posttranslational modification, protein turnover, chaperones	O	COG0326	Molecular chaperone. Has ATPase activity (By similarity)	Molecular Function: ATP binding (GO:0005524);|Cellular Component: cytoplasm (GO:0005737);|Biological Process: protein folding (GO:0006457);|Molecular Function: unfolded protein binding (GO:0051082);	PF00183.17	Hsp90 protein	1.61606	1.0364	1.62268	0	0.0905322	0.0991936
TRINITY_DN9005_c0_g1_i1_3	241.621	105.704	-1.19272	1.00218e-08	1.01414e-07	0.437478	Down	ADE76428.1	unknown [Picea sitchensis]	Q5JQD7|YSL12_ORYSJ	Probable metal-Nicotianamine transporter YSL12 OS=Oryza sativa subsp. japonica OX=39947 GN=YSL12 PE=2 SV=2	--	--	--	--	--	--	--	--	--	--	--	S	COG1297	oligo-peptide transporter	Cellular Component: integral component of membrane (GO:0016021);|Biological Process: transmembrane transport (GO:0055085);	PF03169.14	OPT oligopeptide transporter protein	4.56156	4.51748	4.43138	1.70686	2.59347	1.81733
TRINITY_DN43159_c1_g1_i2_2	5.37768	26.6467	2.3089	0.00192491	0.00681137	4.95506	Up	ABR18422.1	unknown [Picea sitchensis]	Q9LEB4|RBP45_NICPL	Polyadenylate-binding protein RBP45 OS=Nicotiana plumbaginifolia OX=4092 GN=RBP45 PE=1 SV=1	--	--	--	--	--	--	KOG0118	FOG: RRM domain	[R]	POORLY CHARACTERIZED	General function prediction only	S	COG0724	Rna-binding protein	Cellular Component: nucleus (GO:0005634);|Biological Process: mRNA processing (GO:0006397);|Molecular Function: poly(A) binding (GO:0008143);	PF00076.21	RNA recognition motif. (a.k.a. RRM, RBD, or RNP domain)	0.158764	0.493917	0.217555	1.21673	1.50298	1.75601
TRINITY_DN68473_c0_g1_i1_2	0.71238	10.9791	3.94597	0.00692223	0.0201575	15.4119	Up	CCA78027.1	related to permeases-unknown function [Metarhizium anisopliae DSM 11827]	Q0E4J6|YSL8_ORYSJ	Probable metal-Nicotianamine transporter YSL8 OS=Oryza sativa subsp. japonica OX=39947 GN=YSL8 PE=2 SV=1	--	--	--	--	--	--	--	--	--	--	--	S	COG1297	oligo-peptide transporter	Cellular Component: plasma membrane (GO:0005886);|Cellular Component: integral component of membrane (GO:0016021);|Biological Process: transmembrane transport (GO:0055085);	PF03169.14	OPT oligopeptide transporter protein	0	0	0.344486	0.591434	1.45477	2.55623
TRINITY_DN58597_c0_g1_i1_4	204.445	30.8912	-2.72644	1.01497e-23	3.11274e-22	0.151098	Down	KPM35939.1	hypothetical protein AK830_g10610 [Neonectria ditissima]	Q9SHY2|YSL7_ARATH	Probable metal-Nicotianamine transporter YSL7 OS=Arabidopsis thaliana OX=3702 GN=YSL7 PE=2 SV=1	--	--	--	--	--	--	--	--	--	--	--	S	COG1297	oligo-peptide transporter	Cellular Component: plasma membrane (GO:0005886);|Cellular Component: integral component of membrane (GO:0016021);|Biological Process: transmembrane transport (GO:0055085);	PF03169.14	OPT oligopeptide transporter protein	4.09978	3.87073	4.25495	0.868225	0.526604	0.499911
TRINITY_DN48681_c0_g2_i1_4	67.4673	3.7975	-4.15107	1.33496e-13	2.15826e-12	0.0562865	Down	KZV86481.1	carbonic anhydrase [Exidia glandulosa HHB12029]	Q84UV8|NEC3_NICLS	Bifunctional monodehydroascorbate reductase and carbonic anhydrase nectarin-3 OS=Nicotiana langsdorffii x Nicotiana sanderae OX=164110 GN=NEC3 PE=1 SV=1	--	--	--	--	--	--	KOG0382	Carbonic anhydrase	[R]	POORLY CHARACTERIZED	General function prediction only	P	COG3338	Carbonic anhydrase	Biological Process: response to oxygen radical (GO:0000305);|Molecular Function: carbonate dehydratase activity (GO:0004089);|Cellular Component: extracellular region (GO:0005576);|Biological Process: regulation of pH (GO:0006885);|Molecular Function: zinc ion binding (GO:0008270);|Molecular Function: monodehydroascorbate reductase (NADH) activity (GO:0016656);	PF00194.20	Eukaryotic-type carbonic anhydrase	3.34147	3.13583	3.84222	0.225387	0.130116	0.235253
TRINITY_DN70472_c0_g1_i1_4	22.8353	0	#NAME?	1.26715e-07	1.10809e-06	0	Down	KIK33262.1	hypothetical protein CY34DRAFT_18479 [Suillus luteus UH-Slu-Lm8-n1]	P93340|GBLP_NICPL	Guanine nucleotide-binding protein subunit beta-like protein OS=Nicotiana plumbaginifolia OX=4092 PE=2 SV=1	--	--	--	--	--	--	KOG4155	FOG: WD40 repeat	[R]	POORLY CHARACTERIZED	General function prediction only	S	COG2319	wd repeat	Cellular Component: ribosome (GO:0005840);	--	--	3.56071	3.35585	2.88878	0	0	0
TRINITY_DN25021_c0_g1_i1_4	10.0291	0	#NAME?	0.00121749	0.00458969	0	Down	KIK45774.1	hypothetical protein CY34DRAFT_801242 [Suillus luteus UH-Slu-Lm8-n1]	P93340|GBLP_NICPL	Guanine nucleotide-binding protein subunit beta-like protein OS=Nicotiana plumbaginifolia OX=4092 PE=2 SV=1	--	--	--	--	--	--	KOG0279	G protein beta subunit-like protein	[T]	CELLULAR PROCESSES AND SIGNALING	Signal transduction mechanisms	S	ENOG410YCD8	bromodomain and WD repeat domain containing	Cellular Component: ribosome (GO:0005840);	PF00400.31,PF12894.6	WD domain, G-beta repeat|Anaphase-promoting complex subunit 4 WD40 domain	0.651102	0.352602	0.876879	0	0	0
TRINITY_DN31203_c0_g1_i1_4	277.977	33.8552	-3.03751	1.85956e-36	9.56421e-35	0.121792	Down	PUU72558.1	hypothetical protein B9Z19DRAFT_656923 [Tuber borchii]	Q9M427|UBP1_NICPL	Oligouridylate-binding protein 1 OS=Nicotiana plumbaginifolia OX=4092 GN=UBP1 PE=2 SV=1	tml:GSTUM_00010135001	K13201	TIA1, TIAL1	nucleolysin TIA-1/TIAR	--	--	KOG0118	FOG: RRM domain	[R]	POORLY CHARACTERIZED	General function prediction only	S	ENOG410XQ8U	TIA1 cytotoxic granule-associated RNA binding	Molecular Function: RNA binding (GO:0003723);|Cellular Component: nucleus (GO:0005634);|Biological Process: mRNA processing (GO:0006397);	PF00076.21,PF16842.4,PF13893.5	RNA recognition motif. (a.k.a. RRM, RBD, or RNP domain)|Occluded RNA-recognition motif|RNA recognition motif. (a.k.a. RRM, RBD, or RNP domain)	4.1822	4.62003	4.48891	0.607572	0.399238	0.676598
TRINITY_DN51434_c0_g1_i1_4	14.2097	2.91334	-2.28613	0.0229071	0.0539724	0.205025	Down	CCX05448.1	Similar to Nucleolysin TIAR; acc. no. Q01085 [Pyronema omphalodes CBS 100304]	Q9M427|UBP1_NICPL	Oligouridylate-binding protein 1 OS=Nicotiana plumbaginifolia OX=4092 GN=UBP1 PE=2 SV=1	cim:CIMG_09023	K13201	TIA1, TIAL1	nucleolysin TIA-1/TIAR	--	--	KOG0148	Apoptosis-promoting RNA-binding protein TIA-1/TIAR (RRM superfamily)	[AJ]	INFORMATION STORAGE AND PROCESSING|INFORMATION STORAGE AND PROCESSING	RNA processing and modification |Translation, ribosomal structure and biogenesis	S	ENOG410XQ8U	TIA1 cytotoxic granule-associated RNA binding	Molecular Function: RNA binding (GO:0003723);|Cellular Component: nucleus (GO:0005634);|Biological Process: mRNA processing (GO:0006397);	PF00076.21	RNA recognition motif. (a.k.a. RRM, RBD, or RNP domain)	0.920351	1.25808	0.738552	0.324969	0	0.295691
TRINITY_DN86814_c0_g1_i1_4	10.2247	0	#NAME?	0.00100766	0.00389691	0	Down	CAP70426.1	unnamed protein product [Podospora anserina S mat+]	Q01111|YPT3_NICPL	Ras-related protein YPT3 OS=Nicotiana plumbaginifolia OX=4092 GN=YPT3 PE=2 SV=1	pan:PODANSg6329	K07904	RAB11A	Ras-related protein Rab-11A	ko04144	Endocytosis	KOG0087	GTPase Rab11/YPT3, small G protein superfamily	[U]	CELLULAR PROCESSES AND SIGNALING	Intracellular trafficking, secretion, and vesicular transport	S	COG1100	GTP-binding Protein	Molecular Function: GTPase activity (GO:0003924);|Molecular Function: GTP binding (GO:0005525);|Cellular Component: plasma membrane (GO:0005886);|Biological Process: protein transport (GO:0015031);	PF00071.21,PF08477.12,PF00025.20,PF01926.22	Ras family|Ras of Complex, Roc, domain of DAPkinase|ADP-ribosylation factor family|50S ribosome-binding GTPase	0.955536	0.996336	0.881134	0	0	0
TRINITY_DN66268_c6_g2_i3_4	163.899	42.0758	-1.96175	1.27113e-12	1.89718e-11	0.256718	Down	CBJ32017.1	similar to ubiquitin [Ectocarpus siliculosus]	P0CG85|UBI1P_NICSY	Polyubiquitin OS=Nicotiana sylvestris OX=4096 GN=UBI11 PE=2 SV=1	--	--	--	--	--	--	KOG0001	Ubiquitin and ubiquitin-like proteins	[OR]	CELLULAR PROCESSES AND SIGNALING|POORLY CHARACTERIZED	Posttranslational modification, protein turnover, chaperones |General function prediction only	O	COG5272	ubiquitin	Cellular Component: nucleus (GO:0005634);|Cellular Component: cytoplasm (GO:0005737);	PF00240.22,PF11976.7,PF14560.5,PF13881.5,PF10302.8,PF11069.7,PF06149.11,PF01544.17,PF10549.8,PF14345.5,PF12977.6	Ubiquitin family|Ubiquitin-2 like Rad60 SUMO-like|Ubiquitin-like domain|Ubiquitin-2 like Rad60 SUMO-like|DUF2407 ubiquitin-like domain|Protein of unknown function (DUF2870)|Protein of unknown function (DUF969)|CorA-like Mg2+ transporter protein|ORF11CD3 domain|GDYXXLXY protein|Domain of Unknown Function with PDB structure (DUF3861)	4.39227	5.63436	5.33383	1.25947	1.3028	1.51531
TRINITY_DN91711_c0_g1_i1_4	28.1353	1.56112	-4.17172	2.76313e-06	1.95218e-05	0.0554863	Down	CBN79353.1	Destroys the superoxide radical which is normally produced within the cells and which are toxic to b [Ectocarpus siliculosus]	P22302|SODF_NICPL	Superoxide dismutase [Fe], chloroplastic (Fragment) OS=Nicotiana plumbaginifolia OX=4092 GN=SODB PE=2 SV=1	cre:CHLREDRAFT_182933	K04564	SOD2	Superoxide dismutase, Fe-Mn family	ko04146	Peroxisome	KOG0876	Manganese Superoxide dismutase	[P]	metabolism	Inorganic ion transport and metabolism	P	COG0605	Destroys radicals which are normally produced within the cells and which are toxic to biological systems (By similarity)	Molecular Function: Superoxide dismutase activity (GO:0004784);|Cellular Component: chloroplast (GO:0009507);|Molecular Function: metal ion binding (GO:0046872);	PF02777.17,PF00081.21	Iron/manganese Superoxide dismutases, C-terminal domain|Iron/manganese Superoxide dismutases, alpha-hairpin domain	1.96789	1.82172	2.52746	0.126578	0.124851	0.0681375
TRINITY_DN51987_c0_g1_i1_4	15.926	0.971876	-4.03447	0.00061763	0.00254225	0.0610245	Down	XP_024538755.1	calreticulin [Selaginella moellendorffii]	Q40401|CALR_NICPL	Calreticulin OS=Nicotiana plumbaginifolia OX=4092 GN=CAL1 PE=2 SV=1	smo:SELMODRAFT_443701	K08057	CALR	calreticulin	ko04141|ko04145	Protein processing in endoplasmic reticulum|Phagosome	KOG0674	Calreticulin	[O]	CELLULAR PROCESSES AND SIGNALING	Posttranslational modification, protein turnover, chaperones	O	ENOG410XRR7	Calreticulin	Molecular Function: calcium ion binding (GO:0005509);|Cellular Component: endoplasmic reticulum lumen (GO:0005788);|Biological Process: protein folding (GO:0006457);|Molecular Function: carbohydrate binding (GO:0030246);|Molecular Function: unfolded protein binding (GO:0051082);	PF00262.17	Calreticulin family	3.01653	2.7815	1.46487	0.446116	0	0
TRINITY_DN45602_c0_g1_i2_2	0	106.325	Inf	2.32425e-32	1.036e-30	Inf	Up	EUC66712.1	RNA recognition motif protein [Vitis vinifera solani AG-3 Rhs1AP]	P19683|ROC4_NICSY	31 kDa ribonucleoprotein, chloroplastic OS=Nicotiana sylvestris OX=4096 PE=1 SV=1	--	--	--	--	--	--	KOG0118	FOG: RRM domain	[R]	POORLY CHARACTERIZED	General function prediction only	S	ENOG4111Z67	RNA recognition motif. (a.k.a. RRM, RBD, or RNP domain)	Molecular Function: RNA binding (GO:0003723);|Biological Process: mRNA processing (GO:0006397);|Cellular Component: chloroplast (GO:0009507);	PF00076.21	RNA recognition motif. (a.k.a. RRM, RBD, or RNP domain)	0	0	0	3.97542	4.55488	3.03623
TRINITY_DN18478_c0_g1_i1_2	0	12.2208	Inf	0.000326581	0.00145878	Inf	Up	KIK34863.1	hypothetical protein CY34DRAFT_812605 [Suillus luteus UH-Slu-Lm8-n1]	P93340|GBLP_NICPL	Guanine nucleotide-binding protein subunit beta-like protein OS=Nicotiana plumbaginifolia OX=4092 PE=2 SV=1	ago:AGOS_AER263C	K14855	RSA4, NLE1	ribosome assembly protein 4	--	--	KOG0318	WD40 repeat stress protein/actin interacting protein	[Z]	CELLULAR PROCESSES AND SIGNALING	Cytoskeleton	K	ENOG410XPM5	TAF5-like RNA polymerase II, p300 CBP-associated factor (PCAF)-associated factor	Cellular Component: ribosome (GO:0005840);	PF00400.31	WD domain, G-beta repeat	0	0	0	1.82682	1.86224	1.69221
TRINITY_DN40375_c0_g2_i1_2	0	17.6381	Inf	8.0778e-06	5.22328e-05	Inf	Up	KDN36819.1	hypothetical protein RSAG8_10601, partial [Vitis vinifera solani AG-8 WAC10335]	Q9SSV4|INO1_NICPA	Inositol-3-phosphate synthase OS=Nicotiana paniculata OX=62141 GN=INPS1 PE=2 SV=1	gtr:GLOTRDRAFT_111171	K01858	INO1, ISYNA1	myo-inositol-1-phosphate synthase	ko00562	Inositol phosphate metabolism	KOG0693	Myo-inositol-1-phosphate synthase	[I]	metabolism	Lipid transport and metabolism	I	COG1260	synthase	Molecular Function: inositol-3-phosphate synthase activity (GO:0004512);|Cellular Component: cytoplasm (GO:0005737);|Biological Process: inositol biosynthetic process (GO:0006021);|Biological Process: phospholipid biosynthetic process (GO:0008654);	PF01658.16,PF07994.11	Myo-inositol-1-phosphate synthase|Myo-inositol-1-phosphate synthase	0	0	0	2.24232	1.60319	1.81564
TRINITY_DN77693_c0_g1_i1_2	37.4234	130.137	1.79802	4.15751e-09	4.3937e-08	3.47743	Up	PUU72558.1	hypothetical protein B9Z19DRAFT_656923 [Tuber borchii]	Q9M427|UBP1_NICPL	Oligouridylate-binding protein 1 OS=Nicotiana plumbaginifolia OX=4092 GN=UBP1 PE=2 SV=1	tml:GSTUM_00010135001	K13201	TIA1, TIAL1	nucleolysin TIA-1/TIAR	--	--	KOG0118	FOG: RRM domain	[R]	POORLY CHARACTERIZED	General function prediction only	S	ENOG410XQ8U	TIA1 cytotoxic granule-associated RNA binding	Molecular Function: RNA binding (GO:0003723);|Cellular Component: nucleus (GO:0005634);|Biological Process: mRNA processing (GO:0006397);	PF00076.21,PF16842.4,PF13893.5,PF09707.9	RNA recognition motif. (a.k.a. RRM, RBD, or RNP domain)|Occluded RNA-recognition motif|RNA recognition motif. (a.k.a. RRM, RBD, or RNP domain)|CRISPR-associated protein (Cas_Cas2CT1978)	0.468292	0.790402	0.716802	2.10553	2.71338	2.26825
TRINITY_DN53480_c0_g1_i1_2	624.519	3035.95	2.28133	1.32074e-233	9.53417e-231	4.86126	Up	KIK42401.1	hypothetical protein CY34DRAFT_146082 [Suillus luteus UH-Slu-Lm8-n1]	Q08435|PMA1_NICPL	Plasma membrane ATPase 1 OS=Nicotiana plumbaginifolia OX=4092 GN=PMA1 PE=2 SV=1	cput:CONPUDRAFT_83720	K01535	PMA1, PMA2	H+-transporting ATPase	ko00190	Oxidative phosphorylation	KOG0205	Plasma membrane H+-transporting ATPase	[P]	metabolism	Inorganic ion transport and metabolism	P	COG0474	P-type atpase	Molecular Function: ATP binding (GO:0005524);|Cellular Component: plasma membrane (GO:0005886);|Molecular Function: proton-exporting ATPase activity, phosphorylative mechanism (GO:0008553);|Cellular Component: integral component of membrane (GO:0016021);|Molecular Function: metal ion binding (GO:0046872);|Biological Process: proton export across plasma membrane (GO:0120029);	PF00122.19,PF00702.25,PF00690.25	E1-E2 ATPase|haloacid dehalogenase-like hydrolase|Cation transporter/ATPase, N-terminus	8.13535	8.21611	8.07441	40.3198	42.5463	39.8967
TRINITY_DN53480_c0_g3_i2_2	2.69929	163.084	5.91689	1.9264e-40	1.14031e-38	60.4173	Up	CUA68034.1	hypothetical protein RSOLAG22IIIB_07711 [Vitis vinifera solani]	Q08435|PMA1_NICPL	Plasma membrane ATPase 1 OS=Nicotiana plumbaginifolia OX=4092 GN=PMA1 PE=2 SV=1	fme:FOMMEDRAFT_115148	K01535	PMA1, PMA2	H+-transporting ATPase	ko00190	Oxidative phosphorylation	KOG0205	Plasma membrane H+-transporting ATPase	[P]	metabolism	Inorganic ion transport and metabolism	P	COG0474	P-type atpase	Molecular Function: ATP binding (GO:0005524);|Cellular Component: plasma membrane (GO:0005886);|Molecular Function: proton-exporting ATPase activity, phosphorylative mechanism (GO:0008553);|Cellular Component: integral component of membrane (GO:0016021);|Molecular Function: metal ion binding (GO:0046872);|Biological Process: proton export across plasma membrane (GO:0120029);	PF00122.19,PF00702.25,PF00690.25	E1-E2 ATPase|haloacid dehalogenase-like hydrolase|Cation transporter/ATPase, N-terminus	0.0886838	0.0557454	1.14091e-111	3.07371	2.7915	2.58543
TRINITY_DN76730_c0_g1_i1_2	0.71238	11.1647	3.97015	0.00600994	0.0178882	15.6724	Up	PWW75015.1	hypothetical protein C7212DRAFT_325899 [Tuber magnatum]	Q9ZR39|U2A2A_NICPL	Splicing factor U2af large subunit A OS=Nicotiana plumbaginifolia OX=4092 GN=U2AF65A PE=2 SV=1	tml:GSTUM_00008345001	K12837	U2AF2	splicing factor U2AF 65 kDa subunit	ko03040	Spliceosome	KOG0120	Splicing factor U2AF, large subunit (RRM superfamily)	[A]	INFORMATION STORAGE AND PROCESSING	RNA processing and modification	S	ENOG410XP92	splicing factor (U2AF)	Molecular Function: RNA binding (GO:0003723);|Cellular Component: nucleus (GO:0005634);|Biological Process: mRNA processing (GO:0006397);|Biological Process: RNA splicing (GO:0008380);	--	--	0	0	0.244459	1.57373	1.94932	0.953472
TRINITY_DN56993_c0_g1_i1_4	57.1986	0	#NAME?	3.30433e-18	7.44316e-17	0	Down	CAP59670.1	unnamed protein product [Podospora anserina S mat+]	Q6H3Z6|YSL2_ORYSJ	Metal-Nicotianamine transporter YSL2 OS=Oryza sativa subsp. japonica OX=39947 GN=YSL2 PE=2 SV=2	--	--	--	--	--	--	--	--	--	--	--	S	COG1297	oligo-peptide transporter	Cellular Component: plasma membrane (GO:0005886);|Biological Process: ion transport (GO:0006811);|Biological Process: response to iron ion (GO:0010039);|Cellular Component: integral component of membrane (GO:0016021);|Biological Process: seed development (GO:0048316);|Molecular Function: iron-Nicotianamine transmembrane transporter activity (GO:0051980);|Biological Process: iron ion homeostasis (…	PF03169.14	OPT oligopeptide transporter protein	1.90081	1.22394	1.39947	0	0	0
TRINITY_DN24526_c0_g1_i4_3	114.944	19.4366	-2.56409	5.15829e-05	0.00028168	0.169096	Down	ABR16577.1	unknown [Picea sitchensis]	Q50EK0|C16B2_PICSI	Cytochrome P450 716B2 OS=Picea sitchensis OX=3332 GN=CYP716B2 PE=2 SV=1	--	--	--	--	--	--	--	--	--	--	--	Q	COG2124	Cytochrome p450	Molecular Function: monooxygenase activity (GO:0004497);|Molecular Function: iron ion binding (GO:0005506);|Cellular Component: integral component of membrane (GO:0016021);|Molecular Function: oxidoreductase activity, acting on paired donors, with incorporation or reduction of molecular oxygen (GO:0016705);|Molecular Function: heme binding (GO:0020037);	--	--	1.37692	3.1846	2.1371	0.445861	0.391545	0.333182
TRINITY_DN13666_c0_g1_i1_3	22.1521	44.5121	1.00675	0.0326538	0.0718495	2.00938	Up	ADE76091.1	unknown [Picea sitchensis]	D5A972|CSPL3_PICSI	CASP-like protein 2A3 OS=Picea sitchensis OX=3332 PE=2 SV=1	--	--	--	--	--	--	--	--	--	--	--	S	ENOG4112CWQ	CASP-like protein	Cellular Component: plasma membrane (GO:0005886);|Cellular Component: integral component of membrane (GO:0016021);	PF04535.11,PF01284.22	Domain of unknown function (DUF588)|Membrane-associating domain	0.848319	0.395448	1.01793	1.50843	1.24703	2.00757
TRINITY_DN55610_c0_g3_i1_2	16.4079	49.7811	1.6012	0.00155703	0.00567895	3.03397	Up	ABR16577.1	unknown [Picea sitchensis]	Q50EK0|C16B2_PICSI	Cytochrome P450 716B2 OS=Picea sitchensis OX=3332 GN=CYP716B2 PE=2 SV=1	--	--	--	--	--	--	KOG0157	Cytochrome P450 CYP4/CYP19/CYP26 subfamilies	[QI]	metabolism|metabolism	Secondary metabolites biosynthesis, transport and catabolism |Lipid transport and metabolism	Q	COG2124	Cytochrome p450	Molecular Function: monooxygenase activity (GO:0004497);|Molecular Function: iron ion binding (GO:0005506);|Cellular Component: integral component of membrane (GO:0016021);|Molecular Function: oxidoreductase activity, acting on paired donors, with incorporation or reduction of molecular oxygen (GO:0016705);|Molecular Function: heme binding (GO:0020037);	PF00067.21	Cytochrome P450	0.663711	0.183131	1.10645	2.26924	2.57621	1.32481
TRINITY_DN22324_c0_g2_i7_3	0.690826	11.0473	3.99923	0.00625345	0.0185145	15.9915	Up	ABA86248.1	(-)-limonene synthase [Picea sitchensis]	Q6XDB5|TPSD2_PICSI	Pinene synthase, chloroplastic OS=Picea sitchensis OX=3332 PE=1 SV=1	--	--	--	--	--	--	--	--	--	--	--	O	ENOG410YF98	synthase	Molecular Function: magnesium ion binding (GO:0000287);|Cellular Component: chloroplast (GO:0009507);|Molecular Function: terpene synthase activity (GO:0010333);	PF03936.15,PF01397.20	Terpene synthase family, metal binding domain|Terpene synthase, N-terminal domain	0.038591	1.66231e-09	1.3922e-07	0.110753	0.353576	0.161116
TRINITY_DN10534_c0_g1_i1_3	14.046	2.20961	-2.66829	0.0137444	0.0355394	0.157313	Down	ABK22940.1	unknown [Picea sitchensis]	Q6EN42|PYL3_ORYSJ	abscisic acid receptor PYL3 OS=Oryza sativa subsp. japonica OX=39947 GN=PYL3 PE=1 SV=1	egu:105047573	K14496	PYL	abscisic acid receptor PYR/PYL family	ko04075	Plant hormone signal transduction	--	--	--	--	--	S	ENOG4111MYF	abscisic acid receptor	Molecular Function: protein phosphatase inhibitor activity (GO:0004864);|Cellular Component: nucleus (GO:0005634);|Cellular Component: cytoplasm (GO:0005737);|Cellular Component: cytosol (GO:0005829);|Biological Process: response to cold (GO:0009409);|Biological Process: response to water deprivation (GO:0009414);|Biological Process: abscisic acid-activated signaling pathway (GO:0009738);|Biologi…	PF10604.8	Polyketide cyclase / dehydrase and lipid transport	0.875597	0.617781	0.73224	0.259188	0.0978142	8.4696e-69
TRINITY_DN65190_c0_g3_i2_4	34.5032	8.63781	-1.99799	0.00669364	0.0196249	0.250348	Down	ABK23520.1	unknown [Picea sitchensis]	Q9AY76|ADF2_ORYSJ	Actin-depolymerizing factor 2 OS=Oryza sativa subsp. japonica OX=39947 GN=ADF2 PE=2 SV=1	--	--	--	--	--	--	KOG1735	Actin depolymerizing factor	[Z]	CELLULAR PROCESSES AND SIGNALING	Cytoskeleton	S	ENOG41122P5	actin-depolymerizing factor	Molecular Function: actin binding (GO:0003779);|Cellular Component: actin cytoskeleton (GO:0015629);|Biological Process: actin filament depolymerization (GO:0030042);	--	--	2.18612	1.32295	2.68906	5.6937e-28	1.41643	0.154368
TRINITY_DN65054_c0_g1_i5_4	356.743	143.14	-1.31746	2.49235e-14	4.27054e-13	0.401242	Down	ABK25078.1	unknown [Picea sitchensis]	Q75ZX4|ADH1_ORYSI	Alcohol dehydrogenase 1 OS=Oryza sativa subsp. indica OX=39946 GN=ADH1 PE=2 SV=1	pop:POPTR_0007s03910g	K18857	ADH1	alcohol dehydrogenase class-P	ko00350|ko00592|ko00071|ko00010	Tyrosine metabolism|alpha-Linolenic acid metabolism|Fatty acid degradation|Glycolysis / Gluconeogenesis	KOG0022	Alcohol dehydrogenase, class III	[Q]	metabolism	Secondary metabolites biosynthesis, transport and catabolism	C	COG1062	alcohol dehydrogenase	Molecular Function: alcohol dehydrogenase (NAD) activity (GO:0004022);|Cellular Component: cytoplasm (GO:0005737);|Molecular Function: zinc ion binding (GO:0008270);	PF08240.11	Alcohol dehydrogenase GroES-like domain	9.49926	11.9798	11.9548	4.30694	4.75866	4.7914
TRINITY_DN25141_c0_g1_i5_1	802.137	400.49	-1.00208	6.14215e-11	7.91601e-10	0.499279	Down	ABK24931.1	unknown [Picea sitchensis]	A2XAZ3|ADHX_ORYSI	Alcohol dehydrogenase class-3 OS=Oryza sativa subsp. indica OX=39946 GN=ADHIII PE=3 SV=1	osa:4331130	K00121	frmA, ADH5, adhC	S-(hydroxymethyl)glutathione dehydrogenase / alcohol dehydrogenase	ko00071|ko00350|ko00010	Fatty acid degradation|Tyrosine metabolism|Glycolysis / Gluconeogenesis	KOG0022	Alcohol dehydrogenase, class III	[Q]	metabolism	Secondary metabolites biosynthesis, transport and catabolism	C	COG1062	alcohol dehydrogenase	Molecular Function: alcohol dehydrogenase (NAD) activity (GO:0004022);|Cellular Component: cytoplasm (GO:0005737);|Biological Process: ethanol oxidation (GO:0006069);|Molecular Function: zinc ion binding (GO:0008270);|Molecular Function: S-(hydroxymethyl)glutathione dehydrogenase activity (GO:0051903);	PF08240.11	Alcohol dehydrogenase GroES-like domain	21.0596	16.4999	17.3721	10.1683	8.66953	9.49227
TRINITY_DN55836_c0_g1_i18_2	8699.19	3952.68	-1.13805	2.43003e-185	1.25088e-182	0.454373	Down	ABK24931.1	unknown [Picea sitchensis]	A2XAZ3|ADHX_ORYSI	Alcohol dehydrogenase class-3 OS=Oryza sativa subsp. indica OX=39946 GN=ADHIII PE=3 SV=1	cit:102629862	K00121	frmA, ADH5, adhC	S-(hydroxymethyl)glutathione dehydrogenase / alcohol dehydrogenase	ko00071|ko00350|ko00010	Fatty acid degradation|Tyrosine metabolism|Glycolysis / Gluconeogenesis	KOG0022	Alcohol dehydrogenase, class III	[Q]	metabolism	Secondary metabolites biosynthesis, transport and catabolism	C	COG1062	alcohol dehydrogenase	Molecular Function: alcohol dehydrogenase (NAD) activity (GO:0004022);|Cellular Component: cytoplasm (GO:0005737);|Biological Process: ethanol oxidation (GO:0006069);|Molecular Function: zinc ion binding (GO:0008270);|Molecular Function: S-(hydroxymethyl)glutathione dehydrogenase activity (GO:0051903);	PF08240.11	Alcohol dehydrogenase GroES-like domain	234.005	230.31	233.655	107.448	109.559	110.854
TRINITY_DN24329_c0_g1_i25_3	531.846	257.693	-1.04536	2.03749e-14	3.51932e-13	0.484525	Down	ABK24931.1	unknown [Picea sitchensis]	Q0DWH1|ADHX_ORYSJ	Alcohol dehydrogenase class-3 OS=Oryza sativa subsp. japonica OX=39947 GN=Os02g0815500 PE=2 SV=1	dosa:Os02t0815500-01	K00121	frmA, ADH5, adhC	S-(hydroxymethyl)glutathione dehydrogenase / alcohol dehydrogenase	ko00071|ko00350|ko00010	Fatty acid degradation|Tyrosine metabolism|Glycolysis / Gluconeogenesis	KOG0022	Alcohol dehydrogenase, class III	[Q]	metabolism	Secondary metabolites biosynthesis, transport and catabolism	C	COG1062	alcohol dehydrogenase	Molecular Function: alcohol dehydrogenase (NAD) activity (GO:0004022);|Cellular Component: cytoplasm (GO:0005737);|Biological Process: ethanol oxidation (GO:0006069);|Molecular Function: zinc ion binding (GO:0008270);|Molecular Function: S-(hydroxymethyl)glutathione dehydrogenase activity (GO:0051903);	PF08240.11	Alcohol dehydrogenase GroES-like domain	10.298	11.5808	10.9339	6.20756	5.73236	4.48008
TRINITY_DN21679_c0_g3_i1_1	89.159	43.3539	-1.04022	0.00196915	0.00694674	0.486253	Down	ABK27103.1	unknown [Picea sitchensis]	Q40746|NIP11_ORYSJ	Aquaporin NIP1-1 OS=Oryza sativa subsp. japonica OX=39947 GN=NIP1-1 PE=2 SV=1	pmum:103324908	K09874	NIP	aquaporin NIP	--	--	KOG0223	Aquaporin (major intrinsic protein family)	[G]	metabolism	Carbohydrate transport and metabolism	G	COG0580	Channel that permits osmotically driven movement of water in both directions. It is involved in the osmoregulation and in the maintenance of cell turgor during volume expansion in rapidly growing cells. It mediates rapid entry or exit of water in response to abrupt changes in osmolarity (By similarity)	Molecular Function: channel activity (GO:0015267);|Cellular Component: integral component of membrane (GO:0016021);	PF00230.19	Major intrinsic protein	2.2335	2.09899	2.18647	1.1139	1.26222	0.889478
TRINITY_DN60245_c0_g1_i2_4	184.426	74.5325	-1.3071	1.45348e-05	8.9299e-05	0.404133	Down	ABK27103.1	unknown [Picea sitchensis]	Q40746|NIP11_ORYSJ	Aquaporin NIP1-1 OS=Oryza sativa subsp. japonica OX=39947 GN=NIP1-1 PE=2 SV=1	obr:102704393	K09874	NIP	aquaporin NIP	--	--	KOG0223	Aquaporin (major intrinsic protein family)	[G]	metabolism	Carbohydrate transport and metabolism	G	COG0580	Channel that permits osmotically driven movement of water in both directions. It is involved in the osmoregulation and in the maintenance of cell turgor during volume expansion in rapidly growing cells. It mediates rapid entry or exit of water in response to abrupt changes in osmolarity (By similarity)	Molecular Function: channel activity (GO:0015267);|Cellular Component: integral component of membrane (GO:0016021);	PF00230.19	Major intrinsic protein	8.38094	5.83641	5.34819	2.70231	2.81542	2.63169
TRINITY_DN16160_c1_g1_i4_3	736.891	264.197	-1.47983	4.4178e-09	4.65385e-08	0.35853	Down	ABK24373.1	unknown [Picea sitchensis]	Q10NX8|BGAL6_ORYSJ	Beta-galactosidase 6 OS=Oryza sativa subsp. japonica OX=39947 GN=Os03g0255100 PE=1 SV=2	--	--	--	--	--	--	KOG0496	Beta-galactosidase	[G]	metabolism	Carbohydrate transport and metabolism	G	COG1874	beta-galactosidase	Molecular Function: beta-galactosidase activity (GO:0004565);|Cellular Component: cell wall (GO:0005618);|Cellular Component: vacuole (GO:0005773);|Biological Process: carbohydrate metabolic process (GO:0005975);|Molecular Function: carbohydrate binding (GO:0030246);|Cellular Component: apoplast (GO:0048046);	PF02140.17,PF13364.5	Galactose binding lectin domain|Beta-galactosidase jelly roll domain	16.2807	12.3539	18.3804	5.75929	5.21489	6.43447
TRINITY_DN66343_c2_g2_i5_4	1491.22	146.768	-3.34488	1.93105e-205	1.21435e-202	0.0984214	Down	ABK24373.1	unknown [Picea sitchensis]	Q10NX8|BGAL6_ORYSJ	Beta-galactosidase 6 OS=Oryza sativa subsp. japonica OX=39947 GN=Os03g0255100 PE=1 SV=2	--	--	--	--	--	--	KOG0496	Beta-galactosidase	[G]	metabolism	Carbohydrate transport and metabolism	G	COG1874	beta-galactosidase	Molecular Function: beta-galactosidase activity (GO:0004565);|Cellular Component: cell wall (GO:0005618);|Cellular Component: vacuole (GO:0005773);|Biological Process: carbohydrate metabolic process (GO:0005975);|Molecular Function: carbohydrate binding (GO:0030246);|Cellular Component: apoplast (GO:0048046);	PF01301.18	Glycosyl hydrolases family 35	26.2245	28.5991	26.7599	2.67797	2.37275	3.25035
TRINITY_DN18431_c0_g2_i8_3	23.077	5.59657	-2.04384	0.0297573	0.0666545	0.242518	Down	ABR17739.1	unknown [Picea sitchensis]	Q5QMT0|BGL01_ORYSJ	Beta-glucosidase 1 OS=Oryza sativa subsp. japonica OX=39947 GN=BGLU1 PE=2 SV=1	atr:18426120	K05350	bglB	beta-glucosidase	ko00940|ko00460|ko00500	Phenylpropanoid biosynthesis|Cyanoamino acid metabolism|Starch and sucrose metabolism	KOG0626	Beta-glucosidase, lactase phlorizinhydrolase, and related proteins	[G]	metabolism	Carbohydrate transport and metabolism	G	COG2723	beta-glucosidase	Biological Process: carbohydrate metabolic process (GO:0005975);|Molecular Function: beta-glucosidase activity (GO:0008422);|Molecular Function: scopolin beta-glucosidase activity (GO:0102483);	PF00232.17	Glycosyl hydrolase family 1	0.319931	0.606175	0.149892	0.0868221	0.111964	0.0577406
TRINITY_DN24655_c0_g2_i6_1	639.746	285.268	-1.16518	4.45754e-20	1.12684e-18	0.445908	Down	ABR17782.1	unknown [Picea sitchensis]	Q7XKV2|BGL13_ORYSJ	Beta-glucosidase 13 OS=Oryza sativa subsp. japonica OX=39947 GN=BGLU13 PE=2 SV=2	jcu:105628650	K01188	E3.2.1.21	beta-glucosidase	ko00940|ko00460|ko00500	Phenylpropanoid biosynthesis|Cyanoamino acid metabolism|Starch and sucrose metabolism	KOG0626	Beta-glucosidase, lactase phlorizinhydrolase, and related proteins	[G]	metabolism	Carbohydrate transport and metabolism	G	COG2723	beta-glucosidase	Biological Process: carbohydrate metabolic process (GO:0005975);|Molecular Function: beta-glucosidase activity (GO:0008422);|Molecular Function: scopolin beta-glucosidase activity (GO:0102483);	PF00232.17	Glycosyl hydrolase family 1	15.9001	15.9904	14.894	7.35324	7.48111	6.7276
TRINITY_DN60976_c0_g6_i2_4	22.2738	1.47455	-3.917	0.000210308	0.000989133	0.0662009	Down	ADE76727.1	unknown [Picea sitchensis]	Q60EC2|SWT1B_ORYSJ	Bidirectional sugar transporter SWEET1b OS=Oryza sativa subsp. japonica OX=39947 GN=SWEET1B PE=2 SV=1	smo:SELMODRAFT_48542	K15382	SLC50A, SWEET	solute carrier family 50 (sugar transporter)	--	--	KOG1623	Multitransmembrane protein	[R]	POORLY CHARACTERIZED	General function prediction only	U	ENOG4111M4R	sugar transporter	Cellular Component: integral component of plasma membrane (GO:0005887);|Molecular Function: sugar transmembrane transporter activity (GO:0051119);	--	--	0.70828	1.50533	2.14631	1.62683e-70	0.273076	7.16952e-42
TRINITY_DN22372_c0_g1_i2_1	99.0129	22.4706	-2.13958	4.28514e-09	4.51879e-08	0.226946	Down	ABR16035.1	unknown [Picea sitchensis]	Q651X7|CSLE1_ORYSJ	Cellulose synthase-like protein E1 OS=Oryza sativa subsp. japonica OX=39947 GN=CSLE1 PE=2 SV=2	--	--	--	--	--	--	--	--	--	--	--	S	ENOG410Y931	cellulose synthase-like protein	Cellular Component: Golgi membrane (GO:0000139);|Cellular Component: Golgi apparatus (GO:0005794);|Cellular Component: trans-Golgi network (GO:0005802);|Cellular Component: plasma membrane (GO:0005886);|Biological Process: plant-type primary cell wall biogenesis (GO:0009833);|Cellular Component: integral component of membrane (GO:0016021);|Molecular Function: cellulose synthase activity (GO:00167…	PF03552.13	Cellulose synthase	3.87885	5.40387	3.72951	0.976652	1.16979	0.945643
TRINITY_DN53627_c0_g1_i4_2	455.115	170.519	-1.4163	6.76188e-20	1.6901e-18	0.374672	Down	ABR16035.1	unknown [Picea sitchensis]	Q651X6|CSLE6_ORYSJ	Cellulose synthase-like protein E6 OS=Oryza sativa subsp. japonica OX=39947 GN=CSLE6 PE=2 SV=1	--	--	--	--	--	--	--	--	--	--	--	S	ENOG410Y931	cellulose synthase-like protein	Cellular Component: Golgi membrane (GO:0000139);|Cellular Component: Golgi apparatus (GO:0005794);|Cellular Component: trans-Golgi network (GO:0005802);|Cellular Component: plasma membrane (GO:0005886);|Biological Process: plant-type primary cell wall biogenesis (GO:0009833);|Cellular Component: integral component of membrane (GO:0016021);|Molecular Function: cellulose synthase activity (GO:00167…	PF03552.13	Cellulose synthase	9.45276	9.80224	8.05282	3.85614	3.77719	2.9419
TRINITY_DN22743_c0_g2_i7_3	594.086	228.987	-1.37541	2.37274e-24	7.50895e-23	0.385444	Down	ACN40935.1	unknown [Picea sitchensis]	A2XUW1|CDKG2_ORYSI	Cyclin-dependent kinase G-2 OS=Oryza sativa subsp. indica OX=39946 GN=CDKG-2 PE=3 SV=1	nnu:104591657	K08818	CDC2L	cell division cycle 2-like	--	--	KOG0663	Protein kinase PITSLRE and related kinases	[R]	POORLY CHARACTERIZED	General function prediction only	T	ENOG410XQ50	Cyclin-dependent kinase	Molecular Function: cyclin-dependent protein serine/threonine kinase activity (GO:0004693);|Molecular Function: ATP binding (GO:0005524);|Molecular Function: RNA polymerase II CTD heptapeptide repeat kinase activity (GO:0008353);	PF00069.24,PF07714.16	Protein kinase domain|Protein tyrosine kinase	6.2464	6.05774	6.61545	2.76276	2.14714	2.62886
TRINITY_DN21399_c0_g1_i2_1	466.199	207.213	-1.16983	2.99861e-15	5.53693e-14	0.444473	Down	ADE77028.1	unknown [Picea sitchensis]	Q6AVN2|SIRP1_ORYSJ	E3 ubiquitin-protein ligase SIRP1 OS=Oryza sativa subsp. japonica OX=39947 GN=SIRP1 PE=1 SV=1	--	--	--	--	--	--	KOG0800	FOG: Predicted E3 ubiquitin ligase	[O]	CELLULAR PROCESSES AND SIGNALING	Posttranslational modification, protein turnover, chaperones	O	ENOG41121N2	zinc ion binding	Cellular Component: cytoplasm (GO:0005737);|Biological Process: ubiquitin-dependent protein catabolic process (GO:0006511);|Molecular Function: metal ion binding (GO:0046872);|Molecular Function: ubiquitin protein ligase activity (GO:0061630);	PF13639.5,PF17123.4,PF13923.5,PF00097.24,PF13445.5	Ring finger domain|RING-like zinc finger|Zinc finger, C3HC4 type (RING finger)|Zinc finger, C3HC4 type (RING finger)|RING-type zinc-finger	14.3993	15.5658	14.8658	6.55407	6.90659	7.15706
TRINITY_DN65459_c0_g1_i2_4	230.334	98.9104	-1.21953	1.05031e-08	1.06046e-07	0.429422	Down	ABR16435.1	unknown [Picea sitchensis]	Q8LM92|C75B4_ORYSJ	Flavonoid 3'-monooxygenase CYP75B4 OS=Oryza sativa subsp. japonica OX=39947 GN=CYP75B4 PE=2 SV=1	--	--	--	--	--	--	KOG0156	Cytochrome P450 CYP2 subfamily	[Q]	metabolism	Secondary metabolites biosynthesis, transport and catabolism	Q	COG2124	Cytochrome p450	Molecular Function: iron ion binding (GO:0005506);|Biological Process: flavonoid biosynthetic process (GO:0009813);|Cellular Component: membrane (GO:0016020);|Cellular Component: integral component of membrane (GO:0016021);|Molecular Function: oxidoreductase activity, acting on paired donors, with incorporation or reduction of molecular oxygen, NAD(P)H as one donor, and incorporation of one atom …	PF00067.21	Cytochrome P450	5.71929	5.45993	6.4686	2.30261	2.7364	2.76936
TRINITY_DN51913_c0_g1_i4_4	237.069	43.6745	-2.44044	1.23451e-23	3.77178e-22	0.184227	Down	ABK24437.1	unknown [Picea sitchensis]	Q338B0|HFA2C_ORYSJ	Heat stress transcription factor A-2c OS=Oryza sativa subsp. japonica OX=39947 GN=HSFA2C PE=1 SV=2	ppp:PHYPADRAFT_212904	K09419	HSFF	heat shock transcription factor, other eukaryote	--	--	KOG0627	Heat shock transcription factor	[K]	INFORMATION STORAGE AND PROCESSING	Transcription	K	COG5169	transcription factor	Molecular Function: RNA polymerase II proximal promoter sequence-specific DNA binding (GO:0000978);|Molecular Function: DNA-binding transcription factor activity (GO:0003700);|Cellular Component: nucleus (GO:0005634);|Cellular Component: cytoplasm (GO:0005737);|Biological Process: cellular response to heat (GO:0034605);|Molecular Function: identical protein binding (GO:0042802);|Molecular Functio…	PF00447.16	HSF-type DNA-binding	4.73089	4.96108	4.31027	1.15163	0.82579	0.671986
TRINITY_DN15437_c0_g1_i2_3	224.913	94.6202	-1.24915	7.61994e-09	7.82177e-08	0.420697	Down	ABR16224.1	unknown [Picea sitchensis]	Q6YWR4|HOX16_ORYSJ	Homeobox-leucine zipper protein HOX16 OS=Oryza sativa subsp. japonica OX=39947 GN=HOX16 PE=2 SV=1	bvg:104894113	K09338	HD-ZIP	homeobox-leucine zipper protein	--	--	KOG0483	transcription factor HEX, contains HOX and HALZ domains	[K]	INFORMATION STORAGE AND PROCESSING	Transcription	K	ENOG410Z2UE	homeobox-leucine zipper protein	Molecular Function: DNA-binding transcription factor activity (GO:0003700);|Cellular Component: nucleus (GO:0005634);|Molecular Function: sequence-specific DNA binding (GO:0043565);	PF00046.28,PF02183.17	Homeobox domain|Homeobox associated leucine zipper	4.34992	4.44935	3.52384	1.30367	2.19948	1.85521
TRINITY_DN49732_c0_g1_i2_2	1279.87	305.659	-2.066	1.30589e-91	2.33944e-89	0.238821	Down	ABK23029.1	unknown [Picea sitchensis]	Q0J998|IAMT1_ORYSJ	Indole-3-acetate O-methyltransferase 1 OS=Oryza sativa subsp. japonica OX=39947 GN=IAMT1 PE=1 SV=1	osa:4337315	K18848	IAMT1	indole-3-acetate O-methyltransferase	--	--	--	--	--	--	--	S	ENOG4111PH9	methyltransferase	Biological Process: auxin homeostasis (GO:0010252);|Molecular Function: metal ion binding (GO:0046872);|Molecular Function: indole acetic acid carboxyl methyltransferase activity (GO:0051749);|Molecular Function: indole-3-acetate carboxyl methyltransferase activity (GO:0103007);	PF03492.14	SAM dependent carboxyl methyltransferase	42.5946	44.4255	43.5187	10.693	10.7942	10.7279
TRINITY_DN20485_c0_g2_i1_1	237.779	31.3222	-2.92436	5.4375e-30	2.19222e-28	0.131728	Down	ABK23029.1	unknown [Picea sitchensis]	Q0J998|IAMT1_ORYSJ	Indole-3-acetate O-methyltransferase 1 OS=Oryza sativa subsp. japonica OX=39947 GN=IAMT1 PE=1 SV=1	sly:101263921	K18848	IAMT1	indole-3-acetate O-methyltransferase	--	--	--	--	--	--	--	S	ENOG410Y96G	indole acetic acid carboxyl methyltransferase activity	Biological Process: auxin homeostasis (GO:0010252);|Molecular Function: metal ion binding (GO:0046872);|Molecular Function: indole acetic acid carboxyl methyltransferase activity (GO:0051749);|Molecular Function: indole-3-acetate carboxyl methyltransferase activity (GO:0103007);	PF03492.14	SAM dependent carboxyl methyltransferase	7.24024	7.65353	7.44787	1.0264	0.731924	1.29169
TRINITY_DN64352_c0_g2_i3_4	830.589	103.01	-3.01135	1.40884e-102	2.99434e-100	0.12402	Down	ABK23029.1	unknown [Picea sitchensis]	Q0J998|IAMT1_ORYSJ	Indole-3-acetate O-methyltransferase 1 OS=Oryza sativa subsp. japonica OX=39947 GN=IAMT1 PE=1 SV=1	sly:101263921	K18848	IAMT1	indole-3-acetate O-methyltransferase	--	--	--	--	--	--	--	S	ENOG410Y96G	indole acetic acid carboxyl methyltransferase activity	Biological Process: auxin homeostasis (GO:0010252);|Molecular Function: metal ion binding (GO:0046872);|Molecular Function: indole acetic acid carboxyl methyltransferase activity (GO:0051749);|Molecular Function: indole-3-acetate carboxyl methyltransferase activity (GO:0103007);	PF03492.14	SAM dependent carboxyl methyltransferase	23.7593	27.3774	25.4925	3.82291	3.10148	2.88322
TRINITY_DN64608_c2_g6_i1_4	20.4139	7.03136	-1.53767	0.0447327	0.0928048	0.34444	Down	ABR18001.1	unknown [Picea sitchensis]	Q7XPY2|PMA1_ORYSJ	Plasma membrane ATPase OS=Oryza sativa subsp. japonica OX=39947 GN=Os04g0656100 PE=2 SV=1	egu:105050384	K01535	PMA1, PMA2	H+-transporting ATPase	ko00190	Oxidative phosphorylation	KOG0205	Plasma membrane H+-transporting ATPase	[P]	metabolism	Inorganic ion transport and metabolism	P	COG0474	P-type atpase	Molecular Function: ATP binding (GO:0005524);|Cellular Component: plasma membrane (GO:0005886);|Molecular Function: proton-exporting ATPase activity, phosphorylative mechanism (GO:0008553);|Cellular Component: integral component of membrane (GO:0016021);|Molecular Function: metal ion binding (GO:0046872);|Biological Process: regulation of intracellular pH (GO:0051453);|Biological Process: proton …	--	--	1.5759	0.543546	1.42288	0.236234	0.150932	0.887153
TRINITY_DN61820_c0_g2_i1_4	83.8511	39.611	-1.08193	0.0079988	0.0227696	0.472397	Down	ABK24562.1	unknown [Picea sitchensis]	Q7XT99|AKR2_ORYSJ	Probable aldo-keto reductase 2 OS=Oryza sativa subsp. japonica OX=39947 GN=Os04g0338000 PE=2 SV=2	--	--	--	--	--	--	KOG1575	Voltage-gated shaker-like K+ channel, subunit beta/KCNAB	[C]	metabolism	Energy production and conversion	C	COG0667	Aldo keto reductase	Molecular Function: oxidoreductase activity (GO:0016491);	PF00248.20	Aldo/keto reductase family	1.66128	3.23551	3.36105	1.23622	1.56886	1.22437
TRINITY_DN50509_c0_g1_i2_2	4201.24	1828.5	-1.20015	2.49616e-89	4.32567e-87	0.43523	Down	ABK22828.1	unknown [Picea sitchensis]	Q7XQ45|AKR3_ORYSJ	Probable aldo-keto reductase 3 OS=Oryza sativa subsp. japonica OX=39947 GN=Os04g0339400 PE=2 SV=2	--	--	--	--	--	--	KOG1575	Voltage-gated shaker-like K+ channel, subunit beta/KCNAB	[C]	metabolism	Energy production and conversion	C	COG0667	Aldo keto reductase	Molecular Function: oxidoreductase activity (GO:0016491);	--	--	248.745	229.299	245.295	113.149	110.986	101.193
TRINITY_DN46518_c0_g1_i2_2	119.337	56.0718	-1.08969	0.000167541	0.000809234	0.469861	Down	ABK22502.1	unknown [Picea sitchensis]	Q7XMK3|ACET2_ORYSJ	Probable ascorbate-specific transmembrane electron transporter 2 OS=Oryza sativa subsp. japonica OX=39947 GN=Os04g0533500 PE=2 SV=2	atr:18423054	K08360	CYB561	cytochrome b-561	--	--	KOG1619	Cytochrome b	[C]	metabolism	Energy production and conversion	O	ENOG4111FKI	Cytochrome	Cellular Component: integral component of membrane (GO:0016021);|Molecular Function: oxidoreductase activity (GO:0016491);|Molecular Function: metal ion binding (GO:0046872);	PF03188.15	Eukaryotic cytochrome b561	5.46605	4.89697	4.34854	2.60623	2.44393	2.09141
TRINITY_DN24632_c0_g3_i2_1	23.2661	3.41658	-2.7676	0.000947178	0.0036976	0.146848	Down	ABR17468.1	unknown [Picea sitchensis]	Q6YVM4|CESA6_ORYSJ	Probable cellulose synthase A catalytic subunit 6 [UDP-forming] OS=Oryza sativa subsp. japonica OX=39947 GN=CESA6 PE=2 SV=1	vvi:100242715	K10999	CESA	cellulose synthase A	--	--	--	--	--	--	--	M	COG1215	Glycosyl transferase, family 2	Cellular Component: Golgi apparatus (GO:0005794);|Cellular Component: trans-Golgi network (GO:0005802);|Cellular Component: plasma membrane (GO:0005886);|Biological Process: plant-type primary cell wall biogenesis (GO:0009833);|Cellular Component: integral component of membrane (GO:0016021);|Molecular Function: cellulose synthase activity (GO:0016759);|Molecular Function: cellulose synthase (UDP-…	PF03552.13,PF13632.5	Cellulose synthase|Glycosyl transferase family group 2	0.566134	0.357845	0.370972	0.064703	0.0807953	0.0658651
TRINITY_DN60405_c0_g1_i2_4	487.988	113.906	-2.09901	2.05844e-37	1.09423e-35	0.233419	Down	ABK23303.1	unknown [Picea sitchensis]	A2XK56|BAHL1_ORYSI	Probable E3 ubiquitin-protein ligase BAH1-like 1 OS=Oryza sativa subsp. indica OX=39946 GN=OsI_12825 PE=3 SV=1	jcu:105648979	K16275	BAH, NLA	E3 ubiquitin-protein ligase BAH	--	--	--	--	--	--	--	O	ENOG4110S99	E3 ubiquitin-protein ligase BAH1-like	Biological Process: protein ubiquitination (GO:0016567);|Molecular Function: transferase activity (GO:0016740);|Molecular Function: metal ion binding (GO:0046872);	PF13445.5,PF00097.24,PF13639.5,PF15227.5,PF14634.5,PF13920.5	RING-type zinc-finger|Zinc finger, C3HC4 type (RING finger)|Ring finger domain|zinc finger of C3HC4-type, RING|zinc-RING finger domain|Zinc finger, C3HC4 type (RING finger)	14.7095	12.3444	14.8571	3.26636	3.57533	3.25576
TRINITY_DN65405_c0_g1_i3_4	382.995	130.06	-1.55815	1.50182e-15	2.8314e-14	0.339587	Down	ABR18169.1	unknown [Picea sitchensis]	B8B5U8|BAHL2_ORYSI	Probable E3 ubiquitin-protein ligase BAH1-like 1 OS=Oryza sativa subsp. indica OX=39946 GN=OsI_27296 PE=3 SV=1	smo:SELMODRAFT_93997	K16275	BAH, NLA	E3 ubiquitin-protein ligase BAH	--	--	--	--	--	--	--	O	ENOG4110S99	E3 ubiquitin-protein ligase BAH1-like	Molecular Function: ubiquitin-protein transferase activity (GO:0004842);|Cellular Component: nucleus (GO:0005634);|Cellular Component: plasma membrane (GO:0005886);|Biological Process: plant-type hypersensitive response (GO:0009626);|Biological Process: systemic acquired resistance (GO:0009627);|Biological Process: salicylic acid biosynthetic process (GO:0009697);|Biological Process: response to …	--	--	5.21838	5.84954	4.67215	1.45508	1.56887	2.49951
TRINITY_DN20852_c0_g1_i3_1	64.0877	31.0698	-1.04454	0.00936731	0.0258883	0.484801	Down	ABK25428.1	unknown [Picea sitchensis]	Q94E96|H2A5_ORYSJ	Probable histone H2A.5 OS=Oryza sativa subsp. japonica OX=39947 GN=Os01g0502700 PE=2 SV=1	--	--	--	--	--	--	KOG1756	Histone 2A	[B]	INFORMATION STORAGE AND PROCESSING	Chromatin structure and dynamics	B	COG5262	histone h2a	Cellular Component: nucleosome (GO:0000786);|Cellular Component: nuclear chromatin (GO:0000790);|Molecular Function: DNA binding (GO:0003677);|Biological Process: chromatin organization (GO:0006325);|Molecular Function: protein heterodimerization activity (GO:0046982);	PF16211.4,PF00125.23,PF00808.22	C-terminus of histone H2A|Core histone H2A/H2B/H3/H4|Histone-like transcription factor (CBF/NF-Y) and archaeal histone	2.70469	2.59319	3.343	0.981049	1.86219	1.50284
TRINITY_DN21717_c0_g1_i1_3	103.14	33.0437	-1.64216	1.14767e-06	8.6437e-06	0.320377	Down	ABK24160.1	unknown [Picea sitchensis]	Q5Z8T3|MIOX_ORYSJ	Probable inositol oxygenase OS=Oryza sativa subsp. japonica OX=39947 GN=Os06g0561000 PE=2 SV=1	egu:105047303	K00469	MIOX	inositol oxygenase	ko00562|ko00053	Inositol phosphate metabolism|Ascorbate and aldarate metabolism	KOG1573	Aldehyde reductase	[R]	POORLY CHARACTERIZED	General function prediction only	S	ENOG410XQ4J	inositol oxygenase	Molecular Function: iron ion binding (GO:0005506);|Cellular Component: cytoplasm (GO:0005737);|Biological Process: inositol catabolic process (GO:0019310);|Biological Process: L-ascorbic acid biosynthetic process (GO:0019853);|Molecular Function: inositol oxygenase activity (GO:0050113);	PF05153.14	Myo-inositol oxygenase	10.6044	8.73003	8.54563	2.77203	3.6776	2.8372
TRINITY_DN23864_c0_g4_i1_1	327.348	66.4143	-2.30126	1.12001e-23	3.42625e-22	0.202886	Down	ABK24160.1	unknown [Picea sitchensis]	Q5Z8T3|MIOX_ORYSJ	Probable inositol oxygenase OS=Oryza sativa subsp. japonica OX=39947 GN=Os06g0561000 PE=2 SV=1	egr:104453990	K00469	MIOX	inositol oxygenase	ko00562|ko00053	Inositol phosphate metabolism|Ascorbate and aldarate metabolism	KOG1573	Aldehyde reductase	[R]	POORLY CHARACTERIZED	General function prediction only	S	ENOG410XQ4J	inositol oxygenase	Molecular Function: iron ion binding (GO:0005506);|Cellular Component: cytoplasm (GO:0005737);|Biological Process: inositol catabolic process (GO:0019310);|Biological Process: L-ascorbic acid biosynthetic process (GO:0019853);|Molecular Function: inositol oxygenase activity (GO:0050113);	PF05153.14	Myo-inositol oxygenase	16.2046	19.4965	21.7762	3.94595	4.74427	3.35844
TRINITY_DN60476_c0_g2_i2_4	45.6417	14.3389	-1.67042	0.000847766	0.00335199	0.314162	Down	ACN39840.1	unknown [Picea sitchensis]	Q84JH5|GMPP1_ORYSJ	Probable mannose-1-phosphate guanylyltransferase 1 OS=Oryza sativa subsp. japonica OX=39947 GN=Os03g0268400 PE=2 SV=1	smo:SELMODRAFT_168373	K00966	GMPP	mannose-1-phosphate guanylyltransferase	ko00520|ko00051	Amino sugar and nucleotide sugar metabolism|Fructose and mannose metabolism	KOG1322	GDP-mannose pyrophosphorylase/mannose-1-phosphate guanylyltransferase	[M]	CELLULAR PROCESSES AND SIGNALING	Cell wall/membrane/envelope biogenesis	M	COG1208	nucleotidyl transferase	Molecular Function: mannose-1-phosphate guanylyltransferase activity (GO:0004475);|Molecular Function: GTP binding (GO:0005525);|Biological Process: GDP-mannose biosynthetic process (GO:0009298);	--	--	2.66333	3.38233	1.77977	1.41978	0.424392	0.714637
TRINITY_DN65374_c0_g1_i3_4	106.243	52.3284	-1.02171	0.000759676	0.00305217	0.492533	Down	ABR16120.1	unknown [Picea sitchensis]	Q6EU49|WNK4_ORYSJ	Probable serine/threonine-protein kinase WNK4 OS=Oryza sativa subsp. japonica OX=39947 GN=WNK4 PE=2 SV=1	mus:103975965	K08867	WNK, PRKWNK	WNK lysine deficient protein kinase	--	--	KOG0584	Serine/threonine protein kinase	[R]	POORLY CHARACTERIZED	General function prediction only	T	ENOG410XQWZ	WNK lysine deficient protein kinase	Molecular Function: protein serine/threonine kinase activity (GO:0004674);|Molecular Function: ATP binding (GO:0005524);|Cellular Component: cytoplasm (GO:0005737);|Biological Process: protein phosphorylation (GO:0006468);|Biological Process: intracellular signal transduction (GO:0035556);	PF00069.24,PF07714.16	Protein kinase domain|Protein tyrosine kinase	3.01262	3.80374	3.42338	1.74971	1.78996	1.68643
TRINITY_DN61619_c0_g2_i1_4	178.514	68.9329	-1.37277	3.69017e-06	2.54635e-05	0.386149	Down	ABK22736.1	unknown [Picea sitchensis]	Q6ZIK0|GTOMC_ORYSJ	Probable tocopherol O-methyltransferase, chloroplastic OS=Oryza sativa subsp. japonica OX=39947 GN=VTE4 PE=2 SV=1	cam:101513488	K05928	E2.1.1.95	tocopherol O-methyltransferase	ko00130	Ubiquinone and other terpenoid-quinone biosynthesis	KOG1269	SAM-dependent methyltransferases	[IR]	metabolism|POORLY CHARACTERIZED	Lipid transport and metabolism |General function prediction only	S	ENOG410XP5G	Methyltransferase	Cellular Component: chloroplast (GO:0009507);|Biological Process: vitamin E biosynthetic process (GO:0010189);|Molecular Function: tocopherol O-methyltransferase activity (GO:0050342);	--	--	10.6839	14.9995	11.0271	6.87161	3.62208	4.13711
TRINITY_DN55851_c0_g2_i13_2	2472.54	741.86	-1.73677	5.02843e-112	1.20286e-109	0.30004	Down	ABK22736.1	unknown [Picea sitchensis]	Q6ZIK0|GTOMC_ORYSJ	Probable tocopherol O-methyltransferase, chloroplastic OS=Oryza sativa subsp. japonica OX=39947 GN=VTE4 PE=2 SV=1	sbi:SORBI_05g024740	K05928	E2.1.1.95	tocopherol O-methyltransferase	ko00130	Ubiquinone and other terpenoid-quinone biosynthesis	KOG1269	SAM-dependent methyltransferases	[IR]	metabolism|POORLY CHARACTERIZED	Lipid transport and metabolism |General function prediction only	S	ENOG410XP5G	Methyltransferase	Cellular Component: chloroplast (GO:0009507);|Biological Process: vitamin E biosynthetic process (GO:0010189);|Molecular Function: tocopherol O-methyltransferase activity (GO:0050342);	PF08241.11,PF13649.5,PF13847.5,PF13489.5,PF02353.19,PF08242.11,PF01209.17	Methyltransferase domain|Methyltransferase domain|Methyltransferase domain|Methyltransferase domain|Mycolic acid cyclopropane synthetase|Methyltransferase domain|ubiE/COQ5 methyltransferase family	91.2403	91.5172	98.2019	30.5942	25.0736	31.4642
TRINITY_DN62992_c0_g5_i2_4	1168.88	349.992	-1.73973	8.25497e-65	8.94396e-63	0.299426	Down	ABK22736.1	unknown [Picea sitchensis]	Q6ZIK0|GTOMC_ORYSJ	Probable tocopherol O-methyltransferase, chloroplastic OS=Oryza sativa subsp. japonica OX=39947 GN=VTE4 PE=2 SV=1	cmo:103501078	K05928	E2.1.1.95	tocopherol O-methyltransferase	ko00130	Ubiquinone and other terpenoid-quinone biosynthesis	KOG1269	SAM-dependent methyltransferases	[IR]	metabolism|POORLY CHARACTERIZED	Lipid transport and metabolism |General function prediction only	--	--	--	Cellular Component: chloroplast (GO:0009507);|Biological Process: vitamin E biosynthetic process (GO:0010189);|Molecular Function: tocopherol O-methyltransferase activity (GO:0050342);	--	--	116.35	103.32	116.447	32.9834	34.3864	36.6336
TRINITY_DN19429_c0_g1_i3_3	99.2934	48.5249	-1.03297	0.00418661	0.0132358	0.488702	Down	ABR16607.1	unknown [Picea sitchensis]	Q0IWM5|NDX1_ORYSJ	Protein NEOXANTHIN-DEFICIENT 1 OS=Oryza sativa subsp. japonica OX=39947 GN=NDX1 PE=3 SV=2	--	--	--	--	--	--	--	--	--	--	--	S	ENOG4111GNU	NA	--	--	--	0.987434	1.23036	0.768451	0.753541	0.325065	0.429519
TRINITY_DN15998_c0_g1_i12_1	85.9278	33.7299	-1.3491	0.0413246	0.0869212	0.392537	Down	ABR16607.1	unknown [Picea sitchensis]	Q0IWM5|NDX1_ORYSJ	Protein NEOXANTHIN-DEFICIENT 1 OS=Oryza sativa subsp. japonica OX=39947 GN=NDX1 PE=3 SV=2	--	--	--	--	--	--	--	--	--	--	--	S	ENOG4111GNU	NA	--	--	--	0.607334	1.82342	1.66121	0.285228	0.450803	0.931869
TRINITY_DN58279_c0_g1_i11_4	79.0546	20.9976	-1.91262	0.00760337	0.021794	0.265609	Down	ABR16607.1	unknown [Picea sitchensis]	Q0IWM5|NDX1_ORYSJ	Protein NEOXANTHIN-DEFICIENT 1 OS=Oryza sativa subsp. japonica OX=39947 GN=NDX1 PE=3 SV=2	--	--	--	--	--	--	--	--	--	--	--	S	ENOG4111GNU	NA	--	--	--	3.17147	1.10953	2.25592	0.192636	0.886457	0.735046
TRINITY_DN42070_c0_g1_i2_2	45.8746	22.1103	-1.05298	0.0242632	0.0564669	0.481973	Down	ABR16352.1	unknown [Picea sitchensis]	P37890|CBP1_ORYSJ	Serine carboxypeptidase 1 OS=Oryza sativa subsp. japonica OX=39947 GN=CBP1 PE=2 SV=1	cre:CHLREDRAFT_123507	K16296	SCPL-I	serine carboxypeptidase-like clade I	--	--	KOG1282	Serine carboxypeptidases (lysosomal cathepsin A)	[OE]	CELLULAR PROCESSES AND SIGNALING|metabolism	Posttranslational modification, protein turnover, chaperones |Amino acid transport and metabolism	E	COG2939	carboxy-peptidase	Molecular Function: serine-type carboxypeptidase activity (GO:0004185);|Cellular Component: peroxisome (GO:0005777);|Biological Process: secondary metabolic process (GO:0019748);	--	--	3.95503	4.02965	4.88149	2.34032	1.60572	2.43324
TRINITY_DN53492_c0_g1_i15_2	815.348	278.629	-1.54907	3.88333e-28	1.44924e-26	0.341731	Down	ABR16352.1	unknown [Picea sitchensis]	P37890|CBP1_ORYSJ	Serine carboxypeptidase 1 OS=Oryza sativa subsp. japonica OX=39947 GN=CBP1 PE=2 SV=1	mdm:103429556	K16296	SCPL-I	serine carboxypeptidase-like clade I	--	--	KOG1282	Serine carboxypeptidases (lysosomal cathepsin A)	[OE]	CELLULAR PROCESSES AND SIGNALING|metabolism	Posttranslational modification, protein turnover, chaperones |Amino acid transport and metabolism	E	COG2939	carboxy-peptidase	Molecular Function: serine-type carboxypeptidase activity (GO:0004185);|Cellular Component: peroxisome (GO:0005777);|Biological Process: secondary metabolic process (GO:0019748);	PF00450.21	Serine carboxypeptidase	16.407	16.2222	19.0142	7.19123	5.51097	5.51094
TRINITY_DN59598_c0_g1_i1_4	778.097	388.189	-1.00319	4.0326e-19	9.59566e-18	0.498895	Down	ABR16558.1	unknown [Picea sitchensis]	B8AT51|SPXM2_ORYSI	SPX domain-containing membrane protein OsI_17046 OS=Oryza sativa subsp. indica OX=39946 GN=OsI_17046 PE=3 SV=1	--	--	--	--	--	--	KOG2325	Predicted transporter/transmembrane protein	[R]	POORLY CHARACTERIZED	General function prediction only	T	ENOG41101S9	SPX domain-containing membrane protein	Cellular Component: integral component of membrane (GO:0016021);|Biological Process: transmembrane transport (GO:0055085);	PF07690.15,PF03105.18,PF00083.23	Major Facilitator Superfamily|SPX domain|Sugar (and other) transporter	12.3196	12.4067	11.4382	6.84111	5.72428	6.0663
TRINITY_DN64289_c0_g1_i2_4	717.766	296.004	-1.2779	2.00978e-23	6.06305e-22	0.412396	Down	ABK23563.1	unknown [Picea sitchensis]	Q10QA5|D14_ORYSJ	Strigolactone esterase D14 OS=Oryza sativa subsp. japonica OX=39947 GN=D14 PE=1 SV=1	--	--	--	--	--	--	--	--	--	--	--	S	COG0596	Alpha beta hydrolase	Cellular Component: nucleus (GO:0005634);|Cellular Component: cytoplasm (GO:0005737);|Biological Process: secondary shoot formation (GO:0010223);|Molecular Function: hydrolase activity (GO:0016787);|Biological Process: strigolactone biosynthetic process (GO:1901601);	PF00561.19,PF12697.6	alpha/beta hydrolase fold|Alpha/beta hydrolase family	24.3619	26.7155	22.0743	10.0008	11.7728	9.42984
TRINITY_DN5561_c0_g1_i1_4	434.437	183.593	-1.24263	1.09385e-15	2.07927e-14	0.422601	Down	ABK24644.1	unknown [Picea sitchensis]	Q7EZD7|MST3_ORYSJ	Sugar transport protein MST3 OS=Oryza sativa subsp. japonica OX=39947 GN=MST3 PE=2 SV=1	--	--	--	--	--	--	KOG0254	Predicted transporter (major facilitator superfamily)	[R]	POORLY CHARACTERIZED	General function prediction only	G	ENOG410XNQK	Transporter	Molecular Function: carbohydrate:proton symporter activity (GO:0005351);|Molecular Function: glucose transmembrane transporter activity (GO:0005355);|Cellular Component: integral component of plasma membrane (GO:0005887);|Biological Process: hexose transmembrane transport (GO:0008645);	PF00083.23,PF07690.15	Sugar (and other) transporter|Major Facilitator Superfamily	9.34149	9.59203	10.5714	4.64301	3.93866	4.32506
TRINITY_DN64428_c0_g2_i1_4	45.6899	21.8561	-1.06384	0.0290233	0.0653884	0.478358	Down	ABR17492.1	unknown [Picea sitchensis]	Q2QS14|UGDH4_ORYSJ	UDP-glucose 6-dehydrogenase 4 OS=Oryza sativa subsp. japonica OX=39947 GN=UGD4 PE=2 SV=1	ppp:PHYPADRAFT_208903	K00012	UGDH, ugd	UDPglucose 6-dehydrogenase	ko00040|ko00520|ko00053|ko00500	Pentose and glucuronate interconversions|Amino sugar and nucleotide sugar metabolism|Ascorbate and aldarate metabolism|Starch and sucrose metabolism	KOG2666	UDP-glucose/GDP-mannose dehydrogenase	[GT]	metabolism|CELLULAR PROCESSES AND SIGNALING	Carbohydrate transport and metabolism |Signal transduction mechanisms	M	COG1004	UDP-glucose 6-dehydrogenase	Molecular Function: UDP-glucose 6-dehydrogenase activity (GO:0003979);|Cellular Component: nucleus (GO:0005634);|Cellular Component: cytosol (GO:0005829);|Biological Process: glycosaminoglycan biosynthetic process (GO:0006024);|Biological Process: UDP-glucuronate biosynthetic process (GO:0006065);|Molecular Function: NAD binding (GO:0051287);	--	--	1.32916	1.35643	2.05723	0.382785	1.24968	0.719144
TRINITY_DN17119_c0_g1_i1_4	44.5244	0.29491	-7.23818	3.4332e-13	5.3588e-12	0.00662355	Down	ADE77690.1	unknown [Picea sitchensis]	Q337C0|U496D_ORYSJ	UPF0496 protein 4 OS=Oryza sativa subsp. japonica OX=39947 GN=Os10g0513300 PE=2 SV=1	--	--	--	--	--	--	--	--	--	--	--	S	ENOG410YDX5	protein BPS1, chloroplastic-like	Cellular Component: integral component of membrane (GO:0016021);	--	--	2.00529	1.64884	1.9848	0	0.029001	0
TRINITY_DN17251_c0_g1_i1_3	0.71238	10.4046	3.86843	0.04032	0.0851046	14.6054	Up	ADE76959.1	unknown [Picea sitchensis]	Q10LN5|SWT16_ORYSJ	Bidirectional sugar transporter SWEET16 OS=Oryza sativa subsp. japonica OX=39947 GN=SWEET16 PE=3 SV=1	tcc:TCM_021237	K15382	SLC50A, SWEET	solute carrier family 50 (sugar transporter)	--	--	KOG1623	Multitransmembrane protein	[R]	POORLY CHARACTERIZED	General function prediction only	U	ENOG4111M4R	sugar transporter	Cellular Component: integral component of plasma membrane (GO:0005887);|Molecular Function: sugar transmembrane transporter activity (GO:0051119);	PF03083.15	Sugar efflux transporter for intercellular exchange	1.92376e-83	3.84952e-67	0.0558014	0.427284	0.636179	1.19261e-26
TRINITY_DN61687_c0_g3_i3_4	304.485	936.62	1.62109	4.75249e-47	3.40855e-45	3.07607	Up	ABK26262.1	unknown [Picea sitchensis]	Q10LN5|SWT16_ORYSJ	Bidirectional sugar transporter SWEET16 OS=Oryza sativa subsp. japonica OX=39947 GN=SWEET16 PE=3 SV=1	tcc:TCM_021237	K15382	SLC50A, SWEET	solute carrier family 50 (sugar transporter)	--	--	KOG1623	Multitransmembrane protein	[R]	POORLY CHARACTERIZED	General function prediction only	U	ENOG4111M4R	sugar transporter	Cellular Component: integral component of plasma membrane (GO:0005887);|Molecular Function: sugar transmembrane transporter activity (GO:0051119);	PF03083.15	Sugar efflux transporter for intercellular exchange	13.7797	11.6939	12.0936	39.1912	38.0215	42.3946
TRINITY_DN61687_c0_g4_i2_4	361.195	778.226	1.10741	4.29785e-22	1.20674e-20	2.15459	Up	ADE76959.1	unknown [Picea sitchensis]	Q10LN5|SWT16_ORYSJ	Bidirectional sugar transporter SWEET16 OS=Oryza sativa subsp. japonica OX=39947 GN=SWEET16 PE=3 SV=1	tcc:TCM_021237	K15382	SLC50A, SWEET	solute carrier family 50 (sugar transporter)	--	--	KOG1623	Multitransmembrane protein	[R]	POORLY CHARACTERIZED	General function prediction only	U	ENOG4111M4R	sugar transporter	Cellular Component: integral component of plasma membrane (GO:0005887);|Molecular Function: sugar transmembrane transporter activity (GO:0051119);	PF03083.15	Sugar efflux transporter for intercellular exchange	14.5516	14.8591	15.0482	34.6433	34.6868	29.6499
TRINITY_DN19384_c1_g1_i3_1	8.61528	42.1127	2.28928	6.84638e-05	0.000362945	4.88814	Up	ADE76727.1	unknown [Picea sitchensis]	Q8W0K2|SWT6B_ORYSJ	Bidirectional sugar transporter SWEET6b OS=Oryza sativa subsp. japonica OX=39947 GN=SWEET6B PE=2 SV=1	smo:SELMODRAFT_67873	K15382	SLC50A, SWEET	solute carrier family 50 (sugar transporter)	--	--	KOG1623	Multitransmembrane protein	[R]	POORLY CHARACTERIZED	General function prediction only	U	ENOG4111M4R	sugar transporter	Cellular Component: integral component of plasma membrane (GO:0005887);|Molecular Function: sugar transmembrane transporter activity (GO:0051119);	PF03083.15	Sugar efflux transporter for intercellular exchange	0.135863	0.157667	0.278003	0.854223	1.14269	0.953201
TRINITY_DN31362_c0_g1_i1_2	2.01924	15.5749	2.94734	0.00640631	0.0188983	7.71324	Up	ABK24914.1	unknown [Picea sitchensis]	Q5W736|CIPKI_ORYSJ	CBL-interacting protein kinase 18 OS=Oryza sativa subsp. japonica OX=39947 GN=CIPK18 PE=2 SV=1	--	--	--	--	--	--	KOG0583	Serine/threonine protein kinase	[T]	CELLULAR PROCESSES AND SIGNALING	Signal transduction mechanisms	T	COG0515	Serine Threonine protein kinase	Molecular Function: protein serine/threonine kinase activity (GO:0004674);|Molecular Function: ATP binding (GO:0005524);|Biological Process: signal transduction (GO:0007165);	--	--	0.2495	0.35449	0.173935	2.88917	1.12192	1.80349
TRINITY_DN21704_c0_g2_i3_1	15.731	69.3781	2.14087	1.92057e-05	0.000114974	4.41027	Up	ABK22232.1	unknown [Picea sitchensis]	Q8L4P8|CKB11_ORYSJ	Cyclin-dependent kinase B1-1 OS=Oryza sativa subsp. japonica OX=39947 GN=CDKB1-1 PE=2 SV=1	egu:105046039	K07760	CDK	cyclin-dependent kinase	--	--	KOG0594	Protein kinase PCTAIRE and related kinases	[R]	POORLY CHARACTERIZED	General function prediction only	T	ENOG410XPP3	Cyclin-Dependent Kinase	Molecular Function: cyclin-dependent protein serine/threonine kinase activity (GO:0004693);|Molecular Function: ATP binding (GO:0005524);|Cellular Component: nucleus (GO:0005634);|Biological Process: protein phosphorylation (GO:0006468);|Molecular Function: RNA polymerase II CTD heptapeptide repeat kinase activity (GO:0008353);	PF00069.24,PF07714.16,PF06293.13	Protein kinase domain|Protein tyrosine kinase|Lipopolysaccharide kinase (Kdo/WaaP) family	0.400058	0.636861	0.771627	1.66945	3.39459	3.18268
TRINITY_DN20159_c0_g2_i1_3	34.1284	72.7605	1.09219	0.0187083	0.0457499	2.13197	Up	ADE76710.1	unknown [Picea sitchensis]	Q8L4P8|CKB11_ORYSJ	Cyclin-dependent kinase B1-1 OS=Oryza sativa subsp. japonica OX=39947 GN=CDKB1-1 PE=2 SV=1	smo:SELMODRAFT_110637	K07760	CDK	cyclin-dependent kinase	--	--	KOG0594	Protein kinase PCTAIRE and related kinases	[R]	POORLY CHARACTERIZED	General function prediction only	T	ENOG410XPP3	Cyclin-Dependent Kinase	Molecular Function: cyclin-dependent protein serine/threonine kinase activity (GO:0004693);|Molecular Function: ATP binding (GO:0005524);|Cellular Component: nucleus (GO:0005634);|Biological Process: protein phosphorylation (GO:0006468);|Molecular Function: RNA polymerase II CTD heptapeptide repeat kinase activity (GO:0008353);	PF00069.24,PF07714.16,PF06293.13	Protein kinase domain|Protein tyrosine kinase|Lipopolysaccharide kinase (Kdo/WaaP) family	1.31371	1.15358	1.07854	3.6934	1.8873	2.17698
TRINITY_DN36144_c0_g1_i1_2	6.28231	22.207	1.82165	0.0154165	0.0390041	3.53485	Up	ABK26300.1	unknown [Picea sitchensis]	Q25AG5|ERG3_ORYSI	Elicitor-responsive protein 3 OS=Oryza sativa subsp. indica OX=39946 GN=ERG3 PE=2 SV=1	--	--	--	--	--	--	KOG1030	Predicted Ca2+-dependent phospholipid-binding protein	[R]	POORLY CHARACTERIZED	General function prediction only	S	ENOG410YITS	C2 domain	--	PF00168.29	C2 domain	0.680464	0.078439	0.598819	1.87306	1.77909	1.21879
TRINITY_DN55748_c0_g1_i11_2	575.797	2356.17	2.03281	2.3046e-154	8.84142e-152	4.09201	Up	ABR16833.1	unknown [Picea sitchensis]	Q40636|EXPA2_ORYSJ	Expansin-A2 OS=Oryza sativa subsp. japonica OX=39947 GN=EXPA2 PE=2 SV=2	--	--	--	--	--	--	--	--	--	--	--	G	ENOG410YCRV	loosening and extension of plant cell walls by disrupting non-covalent bonding between cellulose microfibrils and matrix glucans. No enzymatic activity has been found	--	PF01357.20,PF03330.17	Pollen allergen|Lytic transglycolase	16.0576	16.9536	19.2619	74.6953	69.9629	76.4329
TRINITY_DN53915_c0_g2_i2_2	90.6592	265.877	1.55224	6.24895e-14	1.04037e-12	2.93271	Up	ABK24250.1	unknown [Picea sitchensis]	A3C4S4|GME1_ORYSJ	GDP-mannose 3,5-epimerase 1 OS=Oryza sativa subsp. japonica OX=39947 GN=GME-1 PE=1 SV=1	pvu:PHAVU_006G101600g	K10046	GME	GDP-D-mannose 3', 5'-epimerase	ko00520|ko00053	Amino sugar and nucleotide sugar metabolism|Ascorbate and aldarate metabolism	KOG1429	dTDP-glucose 4-6-dehydratase/UDP-glucuronic acid decarboxylase	[GM]	metabolism|CELLULAR PROCESSES AND SIGNALING	Carbohydrate transport and metabolism |Cell wall/membrane/envelope biogenesis	M	COG0451	Nad-dependent epimerase dehydratase	Biological Process: L-ascorbic acid biosynthetic process (GO:0019853);|Molecular Function: GDP-mannose 3,5-epimerase activity (GO:0047918);|Molecular Function: NAD binding (GO:0051287);	PF01370.20	NAD dependent epimerase/dehydratase family	2.46419	2.52637	2.9554	8.14877	8.06045	7.95383
TRINITY_DN49565_c0_g2_i1_2	17.0083	43.6777	1.36066	0.0241	0.0561762	2.56802	Up	ACN41141.1	unknown [Picea sitchensis]	A2ZE50|GDT13_ORYSI	GDT1-like protein 3 OS=Oryza sativa subsp. indica OX=39946 GN=OsI_36063 PE=3 SV=1	--	--	--	--	--	--	KOG2881	Predicted membrane protein	[S]	POORLY CHARACTERIZED	Function unknown	S	COG2119	transmembrane protein 165	Cellular Component: integral component of membrane (GO:0016021);	--	--	0.88412	1.36291	0.149481	1.31428	2.87196	2.03368
TRINITY_DN22311_c0_g6_i1_1	0	9.03149	Inf	0.0141797	0.0364457	Inf	Up	ABK26250.1	unknown [Picea sitchensis]	Q8H021|GL31_ORYSJ	Germin-like protein 3-1 OS=Oryza sativa subsp. japonica OX=39947 GN=Os03g0179100 PE=3 SV=1	--	--	--	--	--	--	--	--	--	--	--	S	ENOG410YBB0	germin-like protein	Cellular Component: cell wall (GO:0005618);|Molecular Function: manganese ion binding (GO:0030145);|Molecular Function: nutrient reservoir activity (GO:0045735);|Cellular Component: apoplast (GO:0048046);	PF00190.21,PF07883.10	Cupin|Cupin domain	1.09345e-43	2.40644e-45	9.12717e-40	0.838902	0.0443314	1.7007
TRINITY_DN24902_c1_g1_i5_3	5502.56	12209.3	1.1498	2.55384e-50	1.98828e-48	2.21883	Up	ADM76868.1	low temprature induced-like protein [Picea sitchensis]	A2Y075|LTI6B_ORYSI	Hydrophobic protein LTI6B OS=Oryza sativa subsp. indica OX=39946 GN=LTI6B PE=3 SV=2	--	--	--	--	--	--	KOG1773	stress responsive protein	[R]	POORLY CHARACTERIZED	General function prediction only	S	COG0401	hydrophobic protein	Cellular Component: integral component of membrane (GO:0016021);	--	--	327.882	321.07	290.363	750.487	725.342	677.632
TRINITY_DN55866_c0_g1_i1_2	162.443	359.233	1.14498	0.000480166	0.0020433	2.21143	Up	ADM76866.1	low temprature induced-like protein [Picea sitchensis]	A2Y075|LTI6B_ORYSI	Hydrophobic protein LTI6B OS=Oryza sativa subsp. indica OX=39946 GN=LTI6B PE=3 SV=2	--	--	--	--	--	--	KOG1773	stress responsive protein	[R]	POORLY CHARACTERIZED	General function prediction only	S	COG0401	hydrophobic protein	Cellular Component: integral component of membrane (GO:0016021);	--	--	8.70007	11.9445	18.4824	26.1851	25.7876	37.6105
TRINITY_DN56876_c0_g1_i1_2	3.30498	19.0769	2.52911	0.00648365	0.0190996	5.77217	Up	ADE76169.1	unknown [Picea sitchensis]	Q9XJ60|MAD50_ORYSJ	MADS-box transcription factor 50 OS=Oryza sativa subsp. japonica OX=39947 GN=MADS50 PE=2 SV=1	--	--	--	--	--	--	KOG0014	MADS box transcription factor	[K]	INFORMATION STORAGE AND PROCESSING	Transcription	K	COG5068	transcription factor	Molecular Function: RNA polymerase II regulatory region sequence-specific DNA binding (GO:0000977);|Molecular Function: transcription factor activity, RNA polymerase II proximal promoter sequence-specific DNA binding (GO:0000982);|Cellular Component: nucleus (GO:0005634);|Biological Process: multicellular organism development (GO:0007275);|Molecular Function: transcription factor binding (GO:0008…	--	--	2.78707e-22	0.697191	0.190634	2.28953	0.970539	1.85147
TRINITY_DN54379_c0_g2_i2_2	0	25.6765	Inf	3.10411e-08	2.95832e-07	Inf	Up	ABK23186.1	unknown [Picea sitchensis]	Q6L4D2|PM19L_ORYSJ	Membrane protein PM19L OS=Oryza sativa subsp. japonica OX=39947 GN=PM19L PE=2 SV=1	--	--	--	--	--	--	--	--	--	--	--	--	--	--	Cellular Component: integral component of membrane (GO:0016021);	--	--	4.40558e-65	1.40515e-60	1.41461e-51	2.52726	3.04838	3.22307
TRINITY_DN54379_c0_g3_i1_2	46.4198	394.371	3.08674	1.66588e-50	1.30613e-48	8.49574	Up	ABK25437.1	unknown [Picea sitchensis]	Q6L4D2|PM19L_ORYSJ	Membrane protein PM19L OS=Oryza sativa subsp. japonica OX=39947 GN=PM19L PE=2 SV=1	--	--	--	--	--	--	--	--	--	--	--	S	ENOG410YG9F	AWPM-19-like membrane family protein	Cellular Component: integral component of membrane (GO:0016021);	PF05512.10	AWPM-19-like family	1.2292	3.17762	2.52038	21.0679	19.4035	20.5649
TRINITY_DN54379_c0_g4_i1_2	20.9189	69.477	1.73173	0.000487863	0.00206991	3.32125	Up	ABK23186.1	unknown [Picea sitchensis]	Q6L4D2|PM19L_ORYSJ	Membrane protein PM19L OS=Oryza sativa subsp. japonica OX=39947 GN=PM19L PE=2 SV=1	--	--	--	--	--	--	--	--	--	--	--	S	ENOG410YG9F	AWPM-19-like membrane family protein	Cellular Component: integral component of membrane (GO:0016021);	PF05512.10	AWPM-19-like family	0.690371	2.04011	0.353001	3.48259	2.73981	4.43746
TRINITY_DN55539_c0_g2_i1_2	143.047	292.482	1.03186	1.65602e-08	1.63218e-07	2.04465	Up	ADE76989.1	unknown [Picea sitchensis]	Q8H4S4|NAC10_ORYSJ	NAC domain-containing protein 10 OS=Oryza sativa subsp. japonica OX=39947 GN=NAC010 PE=2 SV=1	--	--	--	--	--	--	--	--	--	--	--	K	ENOG4111FG3	NAC domain	Molecular Function: DNA binding (GO:0003677);|Molecular Function: DNA-binding transcription factor activity (GO:0003700);|Cellular Component: nucleus (GO:0005634);|Biological Process: pollen development (GO:0009555);|Biological Process: positive regulation of transcription, DNA-templated (GO:0045893);|Biological Process: anther development (GO:0048653);	PF02365.14	No apical meristem (NAM) protein	8.27444	9.29552	9.65999	19.4097	21.9781	16.2409
TRINITY_DN52209_c0_g1_i1_2	159.739	387.557	1.27869	2.59837e-06	1.84461e-05	2.42619	Up	ABR16214.1	unknown [Picea sitchensis]	Q10MX1|P2C32_ORYSJ	Probable protein phosphatase 2C 32 OS=Oryza sativa subsp. japonica OX=39947 GN=Os03g0292100 PE=2 SV=1	--	--	--	--	--	--	KOG0698	Serine/threonine protein phosphatase	[T]	CELLULAR PROCESSES AND SIGNALING	Signal transduction mechanisms	T	COG0631	Phosphatase	Molecular Function: protein serine/threonine phosphatase activity (GO:0004722);|Cellular Component: integral component of membrane (GO:0016021);|Molecular Function: metal ion binding (GO:0046872);	PF00481.20	Protein phosphatase 2C	8.90531	11.1636	6.36282	25.2097	17.4775	23.5216
TRINITY_DN7580_c0_g1_i1_1	237.688	529.469	1.15548	1.37854e-16	2.7895e-15	2.22758	Up	ADE75869.1	unknown [Picea sitchensis]	Q5SN75|P2C08_ORYSJ	Probable protein phosphatase 2C 8 OS=Oryza sativa subsp. japonica OX=39947 GN=Os01g0656200 PE=2 SV=1	atr:18444235	K14497	PP2C	protein phosphatase 2C	ko04075	Plant hormone signal transduction	KOG0698	Serine/threonine protein phosphatase	[T]	CELLULAR PROCESSES AND SIGNALING	Signal transduction mechanisms	T	COG0631	Phosphatase	Molecular Function: protein serine/threonine phosphatase activity (GO:0004722);|Molecular Function: metal ion binding (GO:0046872);	PF00481.20	Protein phosphatase 2C	4.73515	3.99837	3.9144	10.0972	9.20078	9.77399
TRINITY_DN50303_c0_g2_i2_2	3.34766	20.4723	2.61245	0.0375877	0.0806151	6.11542	Up	ACN40539.1	unknown [Picea sitchensis]	Q942L2|PDI22_ORYSJ	Protein disulfide isomerase-like 2-2 OS=Oryza sativa subsp. japonica OX=39947 GN=PDIL2-2 PE=2 SV=1	dosa:Os01t0339900-01	K09584	PDIA6, TXNDC7	protein disulfide-isomerase A6	ko04141	Protein processing in endoplasmic reticulum	KOG0191	Thioredoxin/protein disulfide isomerase	[O]	CELLULAR PROCESSES AND SIGNALING	Posttranslational modification, protein turnover, chaperones	O	COG0526	Thioredoxin	Molecular Function: protein disulfide isomerase activity (GO:0003756);|Cellular Component: extracellular region (GO:0005576);|Cellular Component: endoplasmic reticulum (GO:0005783);|Biological Process: cell redox homeostasis (GO:0045454);	--	--	0.264053	0.631225	0.27416	4.03511	1.97107	0.767967
TRINITY_DN46191_c0_g1_i1_2	31.3437	85.3954	1.44598	6.36513e-05	0.000339825	2.72448	Up	ADE76141.1	unknown [Picea sitchensis]	Q656A5|MFT1_ORYSJ	Protein MOTHER of FT and TFL1 homolog 1 OS=Oryza sativa subsp. japonica OX=39947 GN=MFT1 PE=3 SV=1	--	--	--	--	--	--	KOG3346	Phosphatidylethanolamine binding protein	[R]	POORLY CHARACTERIZED	General function prediction only	S	COG1881	phosphatidylethanolamine-binding protein	--	PF01161.19	Phosphatidylethanolamine-binding protein	1.63863	1.91708	1.71475	4.28194	5.29552	5.21933
TRINITY_DN12279_c0_g1_i1_3	1.72728	10.2799	2.57326	0.0442224	0.0919621	5.95152	Up	ADE76943.1	unknown [Picea sitchensis]	Q8H395|TI10B_ORYSJ	Protein TIFY 10b OS=Oryza sativa subsp. japonica OX=39947 GN=TIFY10B PE=1 SV=1	zma:100282471	K13464	JAZ	jasmonate ZIM domain-containing protein	ko04075	Plant hormone signal transduction	--	--	--	--	--	S	ENOG410ZDCD	jasmonate ZIM domain-containing protein	Biological Process: response to wounding (GO:0009611);|Biological Process: regulation of defense response (GO:0031347);|Biological Process: regulation of Jasmonic acid mediated signaling pathway (GO:2000022);	PF06200.13,PF09425.9	tify domain|Divergent CCT motif	0.141948	0.0659291	0.143497	0.670791	0.694642	0.415371
TRINITY_DN55806_c1_g2_i3_2	16.5068	83.1409	2.3325	7.975e-07	6.17031e-06	5.03678	Up	ABK26895.1	unknown [Picea sitchensis]	Q8H395|TI10B_ORYSJ	Protein TIFY 10b OS=Oryza sativa subsp. japonica OX=39947 GN=TIFY10B PE=1 SV=1	bdi:100845206	K13464	JAZ	jasmonate ZIM domain-containing protein	ko04075	Plant hormone signal transduction	--	--	--	--	--	--	--	--	Biological Process: response to wounding (GO:0009611);|Biological Process: regulation of defense response (GO:0031347);|Biological Process: regulation of Jasmonic acid mediated signaling pathway (GO:2000022);	PF06200.13	tify domain	0.893038	0.425148	0.635672	2.37424	3.28689	4.46138
TRINITY_DN52947_c1_g3_i3_2	95.2945	344.446	1.85381	4.45982e-18	9.96135e-17	3.61454	Up	ABK26895.1	unknown [Picea sitchensis]	Q8H395|TI10B_ORYSJ	Protein TIFY 10b OS=Oryza sativa subsp. japonica OX=39947 GN=TIFY10B PE=1 SV=1	gra:105794807	K13464	JAZ	jasmonate ZIM domain-containing protein	ko04075	Plant hormone signal transduction	--	--	--	--	--	S	ENOG410ZDCD	jasmonate ZIM domain-containing protein	Biological Process: response to wounding (GO:0009611);|Biological Process: regulation of defense response (GO:0031347);|Biological Process: regulation of Jasmonic acid mediated signaling pathway (GO:2000022);	PF06200.13,PF09425.9	tify domain|Divergent CCT motif	3.60003	3.70814	2.98454	13.1888	10.7103	14.5183
TRINITY_DN20756_c0_g2_i1_1	243.676	924.577	1.92383	7.03419e-24	2.17917e-22	3.79428	Up	ADE77220.1	unknown [Picea sitchensis]	Q0J7U6|TPR2_ORYSJ	Protein TPR2 OS=Oryza sativa subsp. japonica OX=39947 GN=TPR2 PE=1 SV=1	--	--	--	--	--	--	KOG0266	WD40 repeat-containing protein	[R]	POORLY CHARACTERIZED	General function prediction only	S	ENOG410XP3K	Positively regulates the activity of the minus-end directed microtubule motor protein dynein. May enhance dynein- mediated microtubule sliding by targeting dynein to the microtubule plus end. Required for	Cellular Component: nucleus (GO:0005634);|Biological Process: regulation of transcription, DNA-templated (GO:0006355);	--	--	7.37242	8.16682	7.49355	33.3516	31.2218	25.7627
TRINITY_DN48662_c0_g1_i2_2	35.1818	92.2498	1.39072	0.000741982	0.00299201	2.62209	Up	ACN40812.1	unknown [Picea sitchensis]	P38385|SC61G_ORYSJ	Protein transport protein Sec61 subunit gamma OS=Oryza sativa subsp. japonica OX=39947 GN=Os02g0178400 PE=3 SV=1	egr:104416847	K07342	SEC61G, SSS1, secE	protein transport protein SEC61 subunit gamma and related proteins	ko04145|ko04141|ko03060	Phagosome|Protein processing in endoplasmic reticulum|Protein export	KOG3498	Preprotein translocase, gamma subunit	[U]	CELLULAR PROCESSES AND SIGNALING	Intracellular trafficking, secretion, and vesicular transport	U	ENOG4111WJ7	protein transport protein sec61	Cellular Component: endoplasmic reticulum membrane (GO:0005789);|Biological Process: protein targeting (GO:0006605);|Molecular Function: P-P-bond-hydrolysis-driven protein transmembrane transporter activity (GO:0015450);|Cellular Component: integral component of membrane (GO:0016021);	--	--	1.05874	1.05433	4.02757	5.12933	5.421	6.21125
TRINITY_DN5463_c0_g1_i1_2	18.2161	52.729	1.53339	0.00163096	0.00589795	2.89464	Up	ABK25578.1	unknown [Picea sitchensis]	Q6K5Q0|GL21_ORYSJ	Putative germin-like protein 2-1 OS=Oryza sativa subsp. japonica OX=39947 GN=Os02g0491600 PE=3 SV=1	--	--	--	--	--	--	--	--	--	--	--	--	--	--	Cellular Component: cell wall (GO:0005618);|Molecular Function: manganese ion binding (GO:0030145);|Molecular Function: nutrient reservoir activity (GO:0045735);|Cellular Component: apoplast (GO:0048046);	--	--	1.05618	1.50101	0.684339	3.26737	4.37013	2.09027
TRINITY_DN55584_c0_g4_i1_2	23.8722	315.596	3.72467	5.09298e-50	3.94498e-48	13.2202	Up	ACN40240.1	unknown [Picea sitchensis]	Q6Z4N4|40G3_ORYSJ	Ricin B-like lectin R40G3 OS=Oryza sativa subsp. japonica OX=39947 GN=R40G3 PE=2 SV=1	--	--	--	--	--	--	--	--	--	--	--	--	--	--	Molecular Function: carbohydrate binding (GO:0030246);	--	--	0.492777	0.693878	0.699478	7.37943	9.11209	9.75294
TRINITY_DN22592_c1_g1_i3_3	145.481	393.476	1.43545	1.93482e-15	3.62197e-14	2.70466	Up	ABR16571.1	unknown [Picea sitchensis]	Q10PW9|MST4_ORYSJ	Sugar transport protein MST4 OS=Oryza sativa subsp. japonica OX=39947 GN=MST4 PE=1 SV=1	--	--	--	--	--	--	KOG0254	Predicted transporter (major facilitator superfamily)	[R]	POORLY CHARACTERIZED	General function prediction only	G	ENOG410XNQK	Transporter	Molecular Function: carbohydrate:proton symporter activity (GO:0005351);|Molecular Function: glucose transmembrane transporter activity (GO:0005355);|Cellular Component: integral component of plasma membrane (GO:0005887);|Biological Process: hexose transmembrane transport (GO:0008645);	PF12799.6	Leucine Rich repeats (2 copies)	4.9757	2.50607	5.6347	12.6235	12.2635	11.854
TRINITY_DN59818_c0_g1_i1_4	557.999	1192.57	1.09574	5.05638e-32	2.22375e-30	2.13723	Up	ABK21236.1	unknown [Picea sitchensis]	Q8H8T0|RGP1_ORYSJ	UDP-arabinopyranose mutase 1 OS=Oryza sativa subsp. japonica OX=39947 GN=UAM1 PE=1 SV=1	spen:107020722	K13379	RGP, UTM	reversibly glycosylated polypeptide / UDP-arabinopyranose mutase	ko00520	Amino sugar and nucleotide sugar metabolism	--	--	--	--	--	O	ENOG411144T	reversibly glycosylated polypeptide	Cellular Component: Golgi apparatus (GO:0005794);|Cellular Component: cytosol (GO:0005829);|Biological Process: plant-type cell wall biogenesis (GO:0009832);|Molecular Function: intramolecular transferase activity (GO:0016866);|Biological Process: UDP-L-arabinose metabolic process (GO:0033356);|Molecular Function: UDP-arabinopyranose mutase activity (GO:0052691);|Biological Process: cell wall org…	PF03214.12	Reversibly glycosylated polypeptide	15.7239	16.6196	17.3491	35.8471	38.8612	35.0791
TRINITY_DN17314_c0_g1_i2_3	229.604	67.0069	-1.77676	9.71436e-15	1.72609e-13	0.291837	Down	ABR16246.1	unknown [Picea sitchensis]	Q7Z9L3|EXGA_ASPOR	Glucan 1,3-beta-glucosidase A OS=Aspergillus Oryzae (strain ATCC 42149 / RIB 40) OX=510516 GN=exgA PE=1 SV=1	--	--	--	--	--	--	--	--	--	--	--	G	COG2730	Glycoside hydrolase Family 5	Biological Process: polysaccharide catabolic process (GO:0000272);|Molecular Function: glucan exo-1,3-beta-glucosidase activity (GO:0004338);|Cellular Component: extracellular region (GO:0005576);|Molecular Function: metal ion binding (GO:0046872);|Biological Process: cell wall organization (GO:0071555);	PF00150.17	Cellulase (glycosyl hydrolase family 5)	5.88365	5.3359	4.96591	1.69996	1.95393	1.23503
TRINITY_DN59440_c0_g1_i4_4	344.509	1071.72	1.63731	5.29722e-54	4.44158e-52	3.11086	Up	ABK23672.1	unknown [Picea sitchensis]	Q9UVR2|UBC1_MAGO7	Ubiquitin-conjugating enzyme E2-16 kDa OS=Magnaporthe Oryzae (strain 70-15 / ATCC MYA-4617 / FGSC 8958) OX=242507 GN=UBC1 PE=3 SV=2	--	--	--	--	--	--	--	--	--	--	--	S	ENOG410Y914	Late embryogenesis	Molecular Function: ATP binding (GO:0005524);|Biological Process: protein ubiquitination (GO:0016567);|Molecular Function: transferase activity (GO:0016740);	PF06830.10,PF00179.25	Root cap|Ubiquitin-conjugating enzyme	11.1292	12.0853	10.9104	38.0422	35.8582	35.8508
TRINITY_DN24888_c1_g1_i2_3	625.94	301.294	-1.05485	4.32512e-17	9.0507e-16	0.481347	Down	ADE77014.1	unknown [Picea sitchensis]	P60838|SUMM2_ARATH	Disease resistance protein SUMM2 OS=Arabidopsis thaliana OX=3702 GN=SUMM2 PE=1 SV=1	--	--	--	--	--	--	KOG4658	Apoptotic ATPase	[T]	CELLULAR PROCESSES AND SIGNALING	Signal transduction mechanisms	S	COG4886	leucine Rich Repeat	--	PF00931.21,PF12799.6,PF13855.5,PF05659.10	NB-ARC domain|Leucine Rich repeats (2 copies)|Leucine rich repeat|Arabidopsis broad-spectrum mildew resistance protein RPW8	7.8018	9.21227	7.87187	4.45711	3.86716	4.04686
TRINITY_DN23355_c0_g1_i1_3	1210.1	589.211	-1.03827	1.48498e-29	5.86861e-28	0.486911	Down	ACN40981.1	unknown [Picea sitchensis]	Q9SZA7|DRL29_ARATH	Probable disease resistance protein At4g33300 OS=Arabidopsis thaliana OX=3702 GN=At4g33300 PE=2 SV=3	--	--	--	--	--	--	--	--	--	--	--	S	ENOG410Y7SX	disease resistance protein	--	PF00931.21,PF05659.10	NB-ARC domain|Arabidopsis broad-spectrum mildew resistance protein RPW8	29.7744	28.3535	30.3079	15.2319	15.5345	13.7208
TRINITY_DN56149_c2_g1_i1_2	1798	471.376	-1.93144	4.22739e-32	1.86589e-30	0.262168	Down	ACN40981.1	unknown [Picea sitchensis]	Q9SZA7|DRL29_ARATH	Probable disease resistance protein At4g33300 OS=Arabidopsis thaliana OX=3702 GN=At4g33300 PE=2 SV=3	--	--	--	--	--	--	--	--	--	--	--	S	ENOG410Y7SX	disease resistance protein	--	PF05659.10,PF00931.21	Arabidopsis broad-spectrum mildew resistance protein RPW8|NB-ARC domain	84.6306	100.022	80.3941	23.7498	22.1755	25.8854
TRINITY_DN66845_c0_g1_i2_4	204.255	51.6801	-1.98269	1.33257e-15	2.52048e-14	0.253018	Down	ACN40981.1	unknown [Picea sitchensis]	Q9SZA7|DRL29_ARATH	Probable disease resistance protein At4g33300 OS=Arabidopsis thaliana OX=3702 GN=At4g33300 PE=2 SV=3	--	--	--	--	--	--	--	--	--	--	--	S	ENOG410Y7SX	disease resistance protein	--	PF00931.21,PF05659.10	NB-ARC domain|Arabidopsis broad-spectrum mildew resistance protein RPW8	4.7949	5.87925	6.4338	1.92847	1.24586	1.26376
TRINITY_DN23723_c0_g1_i1_3	688.885	68.2915	-3.33449	6.86762e-97	1.3236e-94	0.0991334	Down	ABR16103.1	unknown [Picea sitchensis]	Q9LZ25|DRL30_ARATH	Probable disease resistance protein At5g04720 OS=Arabidopsis thaliana OX=3702 GN=At5g04720 PE=2 SV=1	--	--	--	--	--	--	--	--	--	--	--	S	ENOG410Y7SX	disease resistance protein	--	PF00931.21,PF05659.10	NB-ARC domain|Arabidopsis broad-spectrum mildew resistance protein RPW8	10.184	9.11056	10.2302	1.06363	1.03887	0.923934
TRINITY_DN11093_c0_g1_i2_3	29.5657	64.6515	1.12876	0.00506815	0.015545	2.18671	Up	ACN40007.1	unknown [Picea sitchensis]	Q9SZA7|DRL29_ARATH	Probable disease resistance protein At4g33300 OS=Arabidopsis thaliana OX=3702 GN=At4g33300 PE=2 SV=3	--	--	--	--	--	--	--	--	--	--	--	S	ENOG410Y7SX	disease resistance protein	--	PF00931.21,PF05659.10	NB-ARC domain|Arabidopsis broad-spectrum mildew resistance protein RPW8	0.493179	0.76467	0.260974	1.05336	1.45943	0.92226
TRINITY_DN49236_c0_g2_i1_2	258.485	106.281	-1.28219	1.92638e-10	2.35651e-09	0.41117	Down	ADE76835.1	unknown [Picea sitchensis]	Q9FKL2|MYB36_ARATH	transcription factor MYB36 OS=Arabidopsis thaliana OX=3702 GN=MYB36 PE=1 SV=1	vvi:100853539	K09422	MYBP	transcription factor MYB, plant	--	--	KOG0048	transcription factor, MYB superfamily	[K]	INFORMATION STORAGE AND PROCESSING	Transcription	K	COG5147	MYBlike DNAbinding domain containing protein	Molecular Function: DNA-binding transcription factor activity (GO:0003700);|Cellular Component: nucleus (GO:0005634);|Biological Process: negative regulation of cell proliferation (GO:0008285);|Biological Process: cell differentiation (GO:0030154);|Biological Process: endodermal cell differentiation (GO:0035987);|Molecular Function: sequence-specific DNA binding (GO:0043565);|Molecular Function: …	PF00249.30,PF13921.5	MYB-like DNA-binding domain|MYB-like DNA-binding domain	7.02071	6.96964	7.1103	2.45248	2.70688	3.81521
TRINITY_DN63388_c1_g4_i5_4	1263.34	554.662	-1.18757	3.15086e-38	1.72454e-36	0.439043	Down	ABK24898.1	unknown [Picea sitchensis]	Q9SZP1|MYB4_ARATH	Transcription repressor MYB4 OS=Arabidopsis thaliana OX=3702 GN=MYB4 PE=1 SV=1	atr:18421779	K09422	MYBP	transcription factor MYB, plant	--	--	KOG0048	transcription factor, MYB superfamily	[K]	INFORMATION STORAGE AND PROCESSING	Transcription	K	COG5147	MYBlike DNAbinding domain containing protein	Molecular Function: DNA binding (GO:0003677);|Molecular Function: DNA-binding transcription factor activity (GO:0003700);|Cellular Component: nucleus (GO:0005634);|Biological Process: response to salicylic acid (GO:0009751);|Biological Process: response to Jasmonic acid (GO:0009753);|Biological Process: response to UV-B (GO:0010224);|Biological Process: cell differentiation (GO:0030154);|Molecula…	PF00249.30,PF13921.5	MYB-like DNA-binding domain|MYB-like DNA-binding domain	56.0266	49.2296	51.2426	22.3724	24.4933	24.1831
TRINITY_DN15443_c0_g3_i2_3	103.296	36.2139	-1.51217	7.78093e-05	0.000407145	0.350582	Down	ABK23961.1	unknown [Picea sitchensis]	Q9SZP1|MYB4_ARATH	Transcription repressor MYB4 OS=Arabidopsis thaliana OX=3702 GN=MYB4 PE=1 SV=1	brp:103828091	K09422	MYBP	transcription factor MYB, plant	--	--	KOG0048	transcription factor, MYB superfamily	[K]	INFORMATION STORAGE AND PROCESSING	Transcription	K	COG5147	MYBlike DNAbinding domain containing protein	Molecular Function: DNA binding (GO:0003677);|Molecular Function: DNA-binding transcription factor activity (GO:0003700);|Cellular Component: nucleus (GO:0005634);|Biological Process: response to salicylic acid (GO:0009751);|Biological Process: response to Jasmonic acid (GO:0009753);|Biological Process: response to UV-B (GO:0010224);|Biological Process: cell differentiation (GO:0030154);|Molecula…	PF00249.30,PF13921.5	MYB-like DNA-binding domain|MYB-like DNA-binding domain	4.61544	2.56963	3.33704	1.24431	1.09302	1.47399
TRINITY_DN55948_c1_g1_i1_4	118.126	28.3609	-2.05834	5.55485e-10	6.48809e-09	0.240091	Down	ABK23961.1	unknown [Picea sitchensis]	Q9SZP1|MYB4_ARATH	Transcription repressor MYB4 OS=Arabidopsis thaliana OX=3702 GN=MYB4 PE=1 SV=1	pop:POPTR_0010s12420g	K09422	MYBP	transcription factor MYB, plant	--	--	KOG0048	transcription factor, MYB superfamily	[K]	INFORMATION STORAGE AND PROCESSING	Transcription	K	COG5147	MYBlike DNAbinding domain containing protein	Molecular Function: DNA binding (GO:0003677);|Molecular Function: DNA-binding transcription factor activity (GO:0003700);|Cellular Component: nucleus (GO:0005634);|Biological Process: response to salicylic acid (GO:0009751);|Biological Process: response to Jasmonic acid (GO:0009753);|Biological Process: response to UV-B (GO:0010224);|Biological Process: cell differentiation (GO:0030154);|Molecula…	PF00249.30,PF13921.5	MYB-like DNA-binding domain|MYB-like DNA-binding domain	7.11128	5.44925	5.01125	1.27219	1.70918	1.3512
TRINITY_DN13436_c0_g2_i1_3	18.4616	3.47354	-2.41005	0.00751349	0.0215698	0.18815	Down	ABR16467.1	unknown [Picea sitchensis]	Q38850|MYB5_ARATH	Transcription repressor MYB5 OS=Arabidopsis thaliana OX=3702 GN=MYB5 PE=1 SV=1	pop:POPTR_0015s04300g	K09422	MYBP	transcription factor MYB, plant	--	--	KOG0048	transcription factor, MYB superfamily	[K]	INFORMATION STORAGE AND PROCESSING	Transcription	K	COG5147	MYBlike DNAbinding domain containing protein	Molecular Function: DNA-binding transcription factor activity (GO:0003700);|Cellular Component: nucleus (GO:0005634);|Biological Process: trichome morphogenesis (GO:0010090);|Biological Process: seed coat development (GO:0010214);|Biological Process: regulation of gene expression (GO:0010468);|Biological Process: cell differentiation (GO:0030154);|Molecular Function: sequence-specific DNA binding…	--	--	2.57226	1.27355	1.17565	0.285601	0.210641	0.464666
TRINITY_DN19779_c0_g1_i2_1	313.208	87.2868	-1.84328	1.12356e-20	2.92078e-19	0.278687	Down	ABK22725.1	unknown [Picea sitchensis]	Q9SAK5|APL_ARATH	MYB family transcription factor APL OS=Arabidopsis thaliana OX=3702 GN=APL PE=1 SV=2	--	--	--	--	--	--	--	--	--	--	--	K	ENOG410YHDP	MYB family transcription factor	Molecular Function: DNA binding (GO:0003677);|Molecular Function: DNA-binding transcription factor activity (GO:0003700);|Cellular Component: nucleus (GO:0005634);|Biological Process: regulation of transcription, DNA-templated (GO:0006355);|Biological Process: flower development (GO:0009908);|Biological Process: phloem development (GO:0010088);|Biological Process: xylem development (GO:0010089);|…	PF14379.5,PF00249.30	MYB-CC type transfactor, LHEQLE motif|MYB-like DNA-binding domain	5.86777	7.02568	7.09579	1.9228	2.0569	1.78565
TRINITY_DN53051_c0_g1_i5_2	579.156	191.596	-1.59588	7.48907e-30	2.99951e-28	0.33082	Down	ABK25456.1	unknown [Picea sitchensis]	Q9SSM2|MDLL_ARATH	(R)-mandelonitrile lyase-like OS=Arabidopsis thaliana OX=3702 GN=At1g73050 PE=2 SV=1	--	--	--	--	--	--	KOG1238	Glucose dehydrogenase/choline dehydrogenase/mandelonitrile lyase (GMC oxidoreductase family)	[R]	POORLY CHARACTERIZED	General function prediction only	E	COG2303	oxidoreductase	Molecular Function: oxidoreductase activity, acting on CH-OH group of donors (GO:0016614);|Molecular Function: mandelonitrile lyase activity (GO:0046593);|Molecular Function: flavin adenine dinucleotide binding (GO:0050660);	PF05199.12,PF00732.18	GMC oxidoreductase|GMC oxidoreductase	22.2194	23.0332	21.0115	9.92931	6.75477	5.91805
TRINITY_DN66687_c0_g1_i8_4	581.758	124.121	-2.22867	6.1069e-17	1.26319e-15	0.213355	Down	ABK25456.1	unknown [Picea sitchensis]	Q9SSM2|MDLL_ARATH	(R)-mandelonitrile lyase-like OS=Arabidopsis thaliana OX=3702 GN=At1g73050 PE=2 SV=1	--	--	--	--	--	--	KOG1238	Glucose dehydrogenase/choline dehydrogenase/mandelonitrile lyase (GMC oxidoreductase family)	[R]	POORLY CHARACTERIZED	General function prediction only	E	COG2303	oxidoreductase	Molecular Function: oxidoreductase activity, acting on CH-OH group of donors (GO:0016614);|Molecular Function: mandelonitrile lyase activity (GO:0046593);|Molecular Function: flavin adenine dinucleotide binding (GO:0050660);	PF00732.18,PF05199.12	GMC oxidoreductase|GMC oxidoreductase	18.6586	13.6755	13.7298	3.43029	3.40975	3.29856
TRINITY_DN65606_c0_g3_i3_4	3456.01	1229.44	-1.49111	1.29012e-120	3.42156e-118	0.355738	Down	ABK25472.1	unknown [Picea sitchensis]	Q9LRR9|GLO1_ARATH	(S)-2-hydroxy-acid oxidase GLO1 OS=Arabidopsis thaliana OX=3702 GN=GLO1 PE=1 SV=1	thj:104815588	K11517	HAO	(S)-2-hydroxy-acid oxidase	ko00630|ko04146	Glyoxylate and dicarboxylate metabolism|Peroxisome	KOG0538	Glycolate oxidase	[C]	metabolism	Energy production and conversion	C	COG1304	Catalyzes the 1,3-allylic rearrangement of the homoallylic substrate isopentenyl (IPP) to its allylic isomer, dimethylallyl diphosphate (DMAPP) (By similarity)	Cellular Component: nucleus (GO:0005634);|Cellular Component: peroxisome (GO:0005777);|Molecular Function: glycolate oxidase activity (GO:0008891);|Cellular Component: plasmodesma (GO:0009506);|Cellular Component: chloroplast (GO:0009507);|Cellular Component: chloroplast stroma (GO:0009570);|Biological Process: response to cytokinin (GO:0009735);|Biological Process: oxidative photosynthetic carbo…	PF01070.17,PF00478.24	FMN-dependent dehydrogenase|IMP dehydrogenase / GMP reductase domain	80.7503	87.443	84.6223	30.0845	33.7244	29.1952
TRINITY_DN15489_c0_g1_i3_3	117.011	27.5429	-2.0869	2.9914e-08	2.85604e-07	0.235387	Down	ABR17483.1	unknown [Picea sitchensis]	Q8GYN9|MENB_ARATH	1,4-dihydroxy-2-naphthoyl-CoA synthase, peroxisomal OS=Arabidopsis thaliana OX=3702 GN=MENB PE=1 SV=2	atr:18430509	K01661	menB	naphthoate synthase	ko00130	Ubiquinone and other terpenoid-quinone biosynthesis	KOG1680	Enoyl-CoA hydratase	[I]	metabolism	Lipid transport and metabolism	H	COG0447	Naphthoate synthase	Cellular Component: peroxisome (GO:0005777);|Cellular Component: cytosol (GO:0005829);|Molecular Function: 1,4-dihydroxy-2-naphthoyl-CoA synthase activity (GO:0008935);|Biological Process: menaquinone biosynthetic process (GO:0009234);|Molecular Function: isomerase activity (GO:0016853);|Biological Process: phylloquinone biosynthetic process (GO:0042372);	PF00378.19,PF16113.4	Enoyl-CoA hydratase/isomerase|Enoyl-CoA hydratase/isomerase	3.20105	3.2535	4.65454	1.35584	0.972419	0.379273
TRINITY_DN65342_c1_g3_i1_4	228.18	107.23	-1.08946	1.67452e-07	1.43521e-06	0.469938	Down	ABK26588.1	unknown [Picea sitchensis]	Q8GYB8|OPR2_ARATH	12-oxophytodienoate reductase 2 OS=Arabidopsis thaliana OX=3702 GN=OPR2 PE=1 SV=2	pda:103704760	K05894	OPR	12-oxophytodienoic acid reductase	ko00592	alpha-Linolenic acid metabolism	KOG0134	NADH:flavin oxidoreductase/12-oxophytodienoate reductase	[CR]	metabolism|POORLY CHARACTERIZED	Energy production and conversion |General function prediction only	C	COG1902	NADH flavin oxidoreductase, NADH oxidase	Cellular Component: cytoplasm (GO:0005737);|Biological Process: response to wounding (GO:0009611);|Molecular Function: FMN binding (GO:0010181);|Molecular Function: 12-oxophytodienoate reductase activity (GO:0016629);|Biological Process: oxylipin biosynthetic process (GO:0031408);	--	--	32.352	30.7774	28.5675	13.8139	13.4783	17.3535
TRINITY_DN60189_c0_g1_i2_4	89.3418	38.5965	-1.21086	0.000399365	0.00173851	0.43201	Down	ABK24747.1	unknown [Picea sitchensis]	O22975|LPAAT_ARATH	1-acylglycerol-3-phosphate O-acyltransferase OS=Arabidopsis thaliana OX=3702 GN=At4g24160 PE=1 SV=1	--	--	--	--	--	--	KOG1454	Predicted hydrolase/acyltransferase (alpha/beta hydrolase superfamily)	[R]	POORLY CHARACTERIZED	General function prediction only	S	COG0596	Alpha beta hydrolase	Molecular Function: 1-acylglycerol-3-phosphate O-acyltransferase activity (GO:0003841);|Molecular Function: phospholipase A2 activity (GO:0004623);|Cellular Component: cytoplasm (GO:0005737);|Biological Process: phospholipid biosynthetic process (GO:0008654);|Molecular Function: lipase activity (GO:0016298);|Molecular Function: lysophosphatidic acid acyltransferase activity (GO:0042171);|Molecula…	PF00561.19,PF12697.6,PF12146.7,PF03096.13	alpha/beta hydrolase fold|Alpha/beta hydrolase family|Serine aminopeptidase, S33|Ndr family	3.61251	3.82316	4.69064	1.26836	1.76069	2.40203
TRINITY_DN63277_c0_g1_i5_4	91.2606	42.6092	-1.09883	0.0489936	0.0995822	0.466896	Down	ABR18007.1	unknown [Picea sitchensis]	O48844|PSD1A_ARATH	26S proteasome non-ATPase regulatory subunit 1 homolog A OS=Arabidopsis thaliana OX=3702 GN=RPN2A PE=1 SV=1	sind:105158660	K03032	PSMD1, RPN2	26S proteasome regulatory subunit N2	ko03050	Proteasome	KOG2062	26S proteasome regulatory complex, subunit RPN2/PSMD1	[O]	CELLULAR PROCESSES AND SIGNALING	Posttranslational modification, protein turnover, chaperones	O	COG5116	26s proteasome	Cellular Component: proteasome complex (GO:0000502);|Cellular Component: nucleus (GO:0005634);|Cellular Component: cytosol (GO:0005829);|Cellular Component: proteasome regulatory particle, base subcomplex (GO:0008540);|Molecular Function: enzyme regulator activity (GO:0030234);|Cellular Component: proteasome storage granule (GO:0034515);|Biological Process: regulation of protein catabolic process…	--	--	4.37913	2.21628	1.87996	1.29571	1.40007	1.3929
TRINITY_DN24527_c0_g1_i4_3	260.523	4.51022	-5.85207	2.04531e-17	4.36459e-16	0.0173122	Down	ABR18007.1	unknown [Picea sitchensis]	O48844|PSD1A_ARATH	26S proteasome non-ATPase regulatory subunit 1 homolog A OS=Arabidopsis thaliana OX=3702 GN=RPN2A PE=1 SV=1	gmx:100817941	K03032	PSMD1, RPN2	26S proteasome regulatory subunit N2	ko03050	Proteasome	KOG2062	26S proteasome regulatory complex, subunit RPN2/PSMD1	[O]	CELLULAR PROCESSES AND SIGNALING	Posttranslational modification, protein turnover, chaperones	O	COG5116	26s proteasome	Cellular Component: proteasome complex (GO:0000502);|Cellular Component: nucleus (GO:0005634);|Cellular Component: cytosol (GO:0005829);|Cellular Component: proteasome regulatory particle, base subcomplex (GO:0008540);|Molecular Function: enzyme regulator activity (GO:0030234);|Cellular Component: proteasome storage granule (GO:0034515);|Biological Process: regulation of protein catabolic process…	--	--	5.84827	3.07187	5.57292	0.0294021	0.209169	0.0224384
TRINITY_DN63277_c0_g2_i1_4	108.301	0	#NAME?	6.95594e-25	2.25634e-23	0	Down	ABR18007.1	unknown [Picea sitchensis]	O48844|PSD1A_ARATH	26S proteasome non-ATPase regulatory subunit 1 homolog A OS=Arabidopsis thaliana OX=3702 GN=RPN2A PE=1 SV=1	gmx:100817941	K03032	PSMD1, RPN2	26S proteasome regulatory subunit N2	ko03050	Proteasome	KOG2062	26S proteasome regulatory complex, subunit RPN2/PSMD1	[O]	CELLULAR PROCESSES AND SIGNALING	Posttranslational modification, protein turnover, chaperones	O	COG5116	26s proteasome	Cellular Component: proteasome complex (GO:0000502);|Cellular Component: nucleus (GO:0005634);|Cellular Component: cytosol (GO:0005829);|Cellular Component: proteasome regulatory particle, base subcomplex (GO:0008540);|Molecular Function: enzyme regulator activity (GO:0030234);|Cellular Component: proteasome storage granule (GO:0034515);|Biological Process: regulation of protein catabolic process…	--	--	2.62115	3.87755	2.39197	0.0103058	0.000143005	5.29936e-09
TRINITY_DN24534_c0_g1_i1_3	1129.61	461.998	-1.28987	1.48414e-14	2.59698e-13	0.408988	Down	ACN39947.1	unknown [Picea sitchensis]	Q56WD9|THIK2_ARATH	3-ketoacyl-CoA thiolase 2, peroxisomal OS=Arabidopsis thaliana OX=3702 GN=PED1 PE=1 SV=2	egr:104456056	K07513	ACAA1	acetyl-CoA acyltransferase 1	ko00592|ko00071|ko04146|ko01040|ko00280	alpha-Linolenic acid metabolism|Fatty acid degradation|Peroxisome|Biosynthesis of unsaturated fatty acids|Valine, leucine and isoleucine degradation	KOG1389	3-oxoacyl CoA thiolase	[I]	metabolism	Lipid transport and metabolism	I	COG0183	acetyl-coa acetyltransferase	Molecular Function: acetyl-CoA C-acyltransferase activity (GO:0003988);|Cellular Component: nucleolus (GO:0005730);|Cellular Component: mitochondrion (GO:0005739);|Cellular Component: vacuolar membrane (GO:0005774);|Cellular Component: peroxisome (GO:0005777);|Biological Process: fatty acid beta-oxidation (GO:0006635);|Cellular Component: chloroplast (GO:0009507);|Cellular Component: glyoxysome (…	PF00108.22,PF02803.17	Thiolase, N-terminal domain|Thiolase, C-terminal domain	26.1544	20.8497	20.41	9.55109	9.59641	9.34305
TRINITY_DN25307_c0_g1_i1_1	14.7928	0.618868	-4.57912	0.0201242	0.0484921	0.0418359	Down	ADE76842.1	unknown [Picea sitchensis]	P52410|KASC1_ARATH	3-oxoacyl-[acyl-carrier-protein] synthase I, chloroplastic OS=Arabidopsis thaliana OX=3702 GN=KAS1 PE=1 SV=2	tcc:TCM_016498	K09458	fabF	3-oxoacyl-[acyl-carrier-protein] synthase II	ko00061|ko00780	Fatty acid biosynthesis|Biotin metabolism	KOG1394	3-oxoacyl-(acyl-carrier-protein) synthase (I and II)	[IQ]	metabolism|metabolism	Lipid transport and metabolism |Secondary metabolites biosynthesis, transport and catabolism	I	COG0304	Catalyzes the condensation reaction of fatty acid synthesis by the addition to an acyl acceptor of two carbons from malonyl-ACP (By similarity)	Molecular Function: 3-oxoacyl-[acyl-carrier-protein] synthase activity (GO:0004315);|Biological Process: fatty acid biosynthetic process (GO:0006633);|Cellular Component: chloroplast stroma (GO:0009570);	PF00109.25,PF02801.21	Beta-ketoacyl synthase, N-terminal domain|Beta-ketoacyl synthase, C-terminal domain	0.771493	0.543051	0.00115439	0.0280968	0.0264512	5.22096e-13
TRINITY_DN62484_c0_g4_i1_4	14.8122	0	#NAME?	4.05453e-05	0.000226922	0	Down	ADE77460.1	unknown [Picea sitchensis]	Q9C9P4|KASC2_ARATH	3-oxoacyl-[acyl-carrier-protein] synthase II, chloroplastic OS=Arabidopsis thaliana OX=3702 GN=KAS2 PE=1 SV=1	mus:103977160	K09458	fabF	3-oxoacyl-[acyl-carrier-protein] synthase II	ko00061|ko00780	Fatty acid biosynthesis|Biotin metabolism	KOG1394	3-oxoacyl-(acyl-carrier-protein) synthase (I and II)	[IQ]	metabolism|metabolism	Lipid transport and metabolism |Secondary metabolites biosynthesis, transport and catabolism	I	COG0304	Catalyzes the condensation reaction of fatty acid synthesis by the addition to an acyl acceptor of two carbons from malonyl-ACP (By similarity)	Molecular Function: 3-oxoacyl-[acyl-carrier-protein] synthase activity (GO:0004315);|Biological Process: fatty acid biosynthetic process (GO:0006633);|Biological Process: unsaturated fatty acid biosynthetic process (GO:0006636);|Cellular Component: chloroplast (GO:0009507);|Cellular Component: plastid (GO:0009536);|Cellular Component: chloroplast stroma (GO:0009570);|Biological Process: cold accl…	--	--	1.20072	1.19054	2.27518	1.04827e-48	4.72214e-59	5.09032e-22
TRINITY_DN66153_c0_g1_i10_4	85.9139	18.619	-2.20612	0.00884284	0.024711	0.216717	Down	ABK22500.1	unknown [Picea sitchensis]	O65569|RS112_ARATH	40S ribosomal protein S11-2 OS=Arabidopsis thaliana OX=3702 GN=RPS11B PE=2 SV=2	atr:18442519	K02949	RP-S11e, RPS11	small subunit ribosomal protein S11e	ko03010	Ribosome	KOG1728	40S ribosomal protein S11	[J]	INFORMATION STORAGE AND PROCESSING	Translation, ribosomal structure and biogenesis	J	COG0186	One of the primary rRNA binding proteins, it binds specifically to the 5'-end of 16S ribosomal	Molecular Function: structural constituent of ribosome (GO:0003735);|Biological Process: translation (GO:0006412);|Molecular Function: rRNA binding (GO:0019843);|Cellular Component: cytosolic small ribosomal subunit (GO:0022627);	--	--	1.0736	2.68426	1.13517	0.42476	0.49378	0.17885
TRINITY_DN19343_c0_g1_i1_2	33.6114	9.09973	-1.88505	0.00209851	0.00732995	0.270734	Down	ADE77437.1	unknown [Picea sitchensis]	P34788|RS18_ARATH	40S ribosomal protein S18 OS=Arabidopsis thaliana OX=3702 GN=RPS18A PE=1 SV=1	pop:POPTR_0005s23280g	K02964	RP-S18e, RPS18	small subunit ribosomal protein S18e	ko03010	Ribosome	KOG3311	Ribosomal protein S18	[J]	INFORMATION STORAGE AND PROCESSING	Translation, ribosomal structure and biogenesis	J	COG0099	Located at the top of the head of the 30S subunit, it contacts several helices of the 16S rRNA. In the 70S ribosome it contacts the 23S rRNA (bridge B1a) and protein L5 of the 50S subunit (bridge B1b), connecting the 2 subunits	Molecular Function: mRNA binding (GO:0003729);|Molecular Function: structural constituent of ribosome (GO:0003735);|Cellular Component: cell wall (GO:0005618);|Cellular Component: nucleolus (GO:0005730);|Cellular Component: vacuole (GO:0005773);|Cellular Component: vacuolar membrane (GO:0005774);|Cellular Component: cytosol (GO:0005829);|Cellular Component: ribosome (GO:0005840);|Cellular Compone…	PF00416.21	Ribosomal protein S13/S18	4.30172	3.80509	2.30197	1.15611	0.900942	0.859828
TRINITY_DN91745_c0_g1_i1_4	9.87904	0.647917	-3.93049	0.0103301	0.0280954	0.0655851	Down	ABK25823.1	unknown [Picea sitchensis]	Q9SCM3|RS24_ARATH	40S ribosomal protein S2-4 OS=Arabidopsis thaliana OX=3702 GN=RPS2D PE=2 SV=1	ppp:PHYPADRAFT_196764	K02981	RP-S2e, RPS2	small subunit ribosomal protein S2e	ko03010	Ribosome	KOG0877	40S ribosomal protein S2/30S ribosomal protein S5	[J]	INFORMATION STORAGE AND PROCESSING	Translation, ribosomal structure and biogenesis	J	COG0098	Located at the back of the 30S subunit body where it stabilizes the conformation of the head with respect to the body (By similarity)	Molecular Function: RNA binding (GO:0003723);|Molecular Function: structural constituent of ribosome (GO:0003735);|Biological Process: translation (GO:0006412);|Cellular Component: plasmodesma (GO:0009506);|Cellular Component: membrane (GO:0016020);|Cellular Component: cytosolic small ribosomal subunit (GO:0022627);	PF00333.19	Ribosomal protein S5, N-terminal domain	1.79049	1.34409	1.08431	0.328791	0	0
TRINITY_DN64592_c2_g3_i2_4	16.5853	4.35884	-1.92789	0.0322797	0.0711471	0.262813	Down	ABR17473.1	unknown [Picea sitchensis]	Q84P25|4CLL2_ARATH	4-coumarate--CoA ligase-like 2 OS=Arabidopsis thaliana OX=3702 GN=4CLL2 PE=2 SV=2	atr:105421799	K10526	OPCL1	OPC-8:0 CoA ligase 1	ko00592	alpha-Linolenic acid metabolism	KOG1176	Acyl-CoA synthetase	[I]	metabolism	Lipid transport and metabolism	IQ	COG0318	Amp-dependent synthetase and ligase	Molecular Function: ATP binding (GO:0005524);|Cellular Component: peroxisome (GO:0005777);|Molecular Function: ligase activity (GO:0016874);	PF00501.27	AMP-binding enzyme	0.94473	1.65152	1.09613	0.307111	0.432742	0.323196
TRINITY_DN17496_c0_g1_i3_3	459.57	211.414	-1.12021	5.62399e-14	9.39369e-13	0.460026	Down	ABK25351.1	unknown [Picea sitchensis]	Q9SRE0|5FCLL_ARATH	5-formyltetrahydrofolate cyclo-ligase-like protein COG0212 OS=Arabidopsis thaliana OX=3702 GN=COG0212 PE=2 SV=1	vvi:100248560	K01934	MTHFS	5-formyltetrahydrofolate cyclo-ligase	ko00670	One carbon pool by folate	KOG4410	5-formyltetrahydrofolate cyclo-ligase	[H]	metabolism	Coenzyme transport and metabolism	H	COG0212	5-formyltetrahydrofolate cyclo-ligase	Molecular Function: ATP binding (GO:0005524);|Cellular Component: cytoplasm (GO:0005737);|Cellular Component: chloroplast (GO:0009507);	PF01812.19	5-formyltetrahydrofolate cyclo-ligase family	12.3844	14.2788	14.2898	5.8281	7.32886	6.33316
TRINITY_DN24677_c0_g1_i12_3	220.113	89.7684	-1.29397	0.00203343	0.0071409	0.407828	Down	ADE77064.1	unknown [Picea sitchensis]	O82204|RL281_ARATH	60S ribosomal protein L28-1 OS=Arabidopsis thaliana OX=3702 GN=RPL28A PE=1 SV=1	adu:107464166	K02903	RP-L28e, RPL28	large subunit ribosomal protein L28e	ko03010	Ribosome	KOG3412	60S ribosomal protein L28	[J]	INFORMATION STORAGE AND PROCESSING	Translation, ribosomal structure and biogenesis	J	ENOG4111T32	protein complex subunit organization	Molecular Function: structural constituent of ribosome (GO:0003735);|Cellular Component: cell wall (GO:0005618);|Cellular Component: plasma membrane (GO:0005886);|Biological Process: translation (GO:0006412);|Cellular Component: plasmodesma (GO:0009506);|Cellular Component: chloroplast (GO:0009507);|Biological Process: response to cytokinin (GO:0009735);|Cellular Component: cytosolic large riboso…	--	--	6.41533	3.49747	6.91897	2.76508	1.74628	2.57437
TRINITY_DN66103_c0_g2_i2_4	105.65	31.93	-1.72631	2.96812e-07	2.45495e-06	0.302224	Down	ADE77064.1	unknown [Picea sitchensis]	O82204|RL281_ARATH	60S ribosomal protein L28-1 OS=Arabidopsis thaliana OX=3702 GN=RPL28A PE=1 SV=1	adu:107464166	K02903	RP-L28e, RPL28	large subunit ribosomal protein L28e	ko03010	Ribosome	KOG3412	60S ribosomal protein L28	[J]	INFORMATION STORAGE AND PROCESSING	Translation, ribosomal structure and biogenesis	--	--	--	Molecular Function: structural constituent of ribosome (GO:0003735);|Cellular Component: cell wall (GO:0005618);|Cellular Component: plasma membrane (GO:0005886);|Biological Process: translation (GO:0006412);|Cellular Component: plasmodesma (GO:0009506);|Cellular Component: chloroplast (GO:0009507);|Biological Process: response to cytokinin (GO:0009735);|Cellular Component: cytosolic large riboso…	--	--	4.77999	4.87854	3.34848	1.19445	1.84419	1.01977
TRINITY_DN19124_c2_g3_i1_3	46.5461	21.4049	-1.12072	0.0160168	0.0402713	0.459863	Down	ACN40341.1	unknown [Picea sitchensis]	Q84K47|AB2A_ARATH	ABC transporter A family member 2 OS=Arabidopsis thaliana OX=3702 GN=ABCA2 PE=2 SV=1	--	--	--	--	--	--	KOG0059	Lipid exporter ABCA1 and related proteins, ABC superfamily	[IR]	metabolism|POORLY CHARACTERIZED	Lipid transport and metabolism |General function prediction only	--	--	--	Molecular Function: transporter activity (GO:0005215);|Molecular Function: ATP binding (GO:0005524);|Biological Process: lipid transport (GO:0006869);|Cellular Component: integral component of membrane (GO:0016021);|Molecular Function: ATPase activity, coupled to transmembrane movement of substances (GO:0042626);|Cellular Component: intracellular membrane-bounded organelle (GO:0043231);	--	--	2.26365	2.03379	1.32312	0.880615	0.794656	1.02294
TRINITY_DN41889_c0_g1_i2_2	261.185	118.576	-1.13926	9.83147e-09	9.95783e-08	0.453994	Down	ABK23701.1	unknown [Picea sitchensis]	Q8LGU1|AB8C_ARATH	ABC transporter C family member 8 OS=Arabidopsis thaliana OX=3702 GN=ABCC8 PE=2 SV=3	--	--	--	--	--	--	KOG0054	Multidrug resistance-associated protein/mitoxantrone resistance protein, ABC superfamily	[Q]	metabolism	Secondary metabolites biosynthesis, transport and catabolism	V	COG1132	(ABC) transporter	Cellular Component: plant-type vacuole (GO:0000325);|Molecular Function: ATP binding (GO:0005524);|Cellular Component: vacuolar membrane (GO:0005774);|Molecular Function: xenobiotic transmembrane transporting ATPase activity (GO:0008559);|Cellular Component: membrane (GO:0016020);|Cellular Component: integral component of membrane (GO:0016021);|Molecular Function: ATPase activity, coupled to tran…	--	--	25.3279	26.1869	26.7566	11.1812	15.1851	10.3644
TRINITY_DN51976_c0_g1_i1_4	78.7432	36.067	-1.12648	0.00168765	0.00607346	0.458033	Down	ADE77572.1	unknown [Picea sitchensis]	Q9C9W0|AB17I_ARATH	ABC transporter I family member 17 OS=Arabidopsis thaliana OX=3702 GN=ABCI17 PE=2 SV=1	--	--	--	--	--	--	KOG0055	Multidrug/pheromone exporter, ABC superfamily	[Q]	metabolism	Secondary metabolites biosynthesis, transport and catabolism	P	COG1117	Part of the ABC transporter complex PstSACB involved in phosphate import. Responsible for energy coupling to the transport system (By similarity)	Molecular Function: transporter activity (GO:0005215);|Molecular Function: inorganic phosphate transmembrane transporter activity (GO:0005315);|Molecular Function: ATP binding (GO:0005524);|Cellular Component: vacuolar membrane (GO:0005774);|Cellular Component: plasma membrane (GO:0005886);|Molecular Function: ATPase activity (GO:0016887);|Biological Process: phosphate ion transmembrane transport…	PF00005.26,PF13304.5,PF02463.18	ABC transporter|AAA domain, putative AbiEii toxin, Type IV TA system|RecF/RecN/SMC N terminal domain	2.22821	3.33651	3.34065	1.08205	1.39198	1.76332
TRINITY_DN24033_c0_g1_i2_1	231.559	103.049	-1.16805	7.8293e-07	6.06642e-06	0.445022	Down	ADE77572.1	unknown [Picea sitchensis]	Q9C9W0|AB17I_ARATH	ABC transporter I family member 17 OS=Arabidopsis thaliana OX=3702 GN=ABCI17 PE=2 SV=1	--	--	--	--	--	--	KOG0055	Multidrug/pheromone exporter, ABC superfamily	[Q]	metabolism	Secondary metabolites biosynthesis, transport and catabolism	P	COG1117	Part of the ABC transporter complex PstSACB involved in phosphate import. Responsible for energy coupling to the transport system (By similarity)	Molecular Function: transporter activity (GO:0005215);|Molecular Function: inorganic phosphate transmembrane transporter activity (GO:0005315);|Molecular Function: ATP binding (GO:0005524);|Cellular Component: vacuolar membrane (GO:0005774);|Cellular Component: plasma membrane (GO:0005886);|Molecular Function: ATPase activity (GO:0016887);|Biological Process: phosphate ion transmembrane transport…	PF00005.26,PF13304.5	ABC transporter|AAA domain, putative AbiEii toxin, Type IV TA system	8.044	9.38841	10.0951	5.76228	2.73805	4.12437
TRINITY_DN63093_c2_g1_i1_4	149.28	19.7252	-2.91991	2.71604e-19	6.52652e-18	0.132136	Down	ABK22940.1	unknown [Picea sitchensis]	O80920|PYL4_ARATH	abscisic acid receptor PYL4 OS=Arabidopsis thaliana OX=3702 GN=PYL4 PE=1 SV=1	smo:SELMODRAFT_80077	K14496	PYL	abscisic acid receptor PYR/PYL family	ko04075	Plant hormone signal transduction	--	--	--	--	--	S	ENOG4111MYF	abscisic acid receptor	Molecular Function: protein phosphatase inhibitor activity (GO:0004864);|Cellular Component: nucleus (GO:0005634);|Cellular Component: cytoplasm (GO:0005737);|Cellular Component: plasma membrane (GO:0005886);|Biological Process: abscisic acid-activated signaling pathway (GO:0009738);|Molecular Function: abscisic acid binding (GO:0010427);|Molecular Function: signaling receptor activity (GO:003802…	PF10604.8	Polyketide cyclase / dehydrase and lipid transport	5.48919	5.35886	3.93265	0.393747	0.710596	0.947464
TRINITY_DN24227_c1_g2_i2_3	5805.54	2448.62	-1.24546	5.28147e-127	1.51251e-124	0.421773	Down	ABK25210.1	unknown [Picea sitchensis]	Q94A28|ACO2M_ARATH	Aconitate hydratase 2, mitochondrial OS=Arabidopsis thaliana OX=3702 GN=ACO2 PE=1 SV=3	atr:18425876	K01681	ACO, acnA	aconitate hydratase	ko00630|ko00020	Glyoxylate and dicarboxylate metabolism|Citrate cycle (TCA cycle)	KOG0452	RNA-binding translational regulator IRP (aconitase superfamily)	[AJ]	INFORMATION STORAGE AND PROCESSING|INFORMATION STORAGE AND PROCESSING	RNA processing and modification |Translation, ribosomal structure and biogenesis	C	COG1048	aconitate hydratase	Molecular Function: aconitate hydratase activity (GO:0003994);|Molecular Function: copper ion binding (GO:0005507);|Cellular Component: mitochondrion (GO:0005739);|Cellular Component: cytosol (GO:0005829);|Biological Process: glyoxylate cycle (GO:0006097);|Biological Process: tricarboxylic acid cycle (GO:0006099);|Biological Process: citrate metabolic process (GO:0006101);|Biological Process: iso…	PF00330.19	Aconitase family (aconitate hydratase)	99.4558	107.491	101.443	43.5705	45.9569	44.9532
TRINITY_DN44626_c0_g2_i1_2	39.2673	11.2819	-1.79932	0.0016934	0.00609019	0.287309	Down	ADE77534.1	unknown [Picea sitchensis]	Q8LJW3|ACR4_ARATH	ACT domain-containing protein ACR4 OS=Arabidopsis thaliana OX=3702 GN=ACR4 PE=2 SV=1	--	--	--	--	--	--	--	--	--	--	--	S	ENOG410ZR0Z	ACT domain	Cellular Component: plasmodesma (GO:0009506);	--	--	6.5022	5.20445	4.99726	1.39808e-34	3.13065	1.9099
TRINITY_DN17445_c0_g1_i1_1	88.183	36.8015	-1.26074	0.000277061	0.00126278	0.417331	Down	ABK24877.1	unknown [Picea sitchensis]	Q940M2|AGT21_ARATH	Alanine--glyoxylate aminotransferase 2 homolog 1, mitochondrial OS=Arabidopsis thaliana OX=3702 GN=AGT2 PE=1 SV=1	pop:POPTR_0006s10740g	K00827	AGXT2	alanine-glyoxylate transaminase / (R)-3-amino-2-methylpropionate-pyruvate transaminase	ko00260|ko00250|ko00280|ko00270	Glycine, serine and threonine metabolism|Alanine, aspartate and glutamate metabolism|Valine, leucine and isoleucine degradation|Cysteine and methionine metabolism	KOG1404	Alanine-glyoxylate aminotransferase AGT2	[E]	metabolism	Amino acid transport and metabolism	E	COG0160	transaminase activity	Cellular Component: mitochondrion (GO:0005739);|Cellular Component: vacuolar membrane (GO:0005774);|Molecular Function: zinc ion binding (GO:0008270);|Molecular Function: alanine-glyoxylate transaminase activity (GO:0008453);|Biological Process: photorespiration (GO:0009853);|Cellular Component: membrane (GO:0016020);|Molecular Function: pyridoxal phosphate binding (GO:0030170);|Biological Proces…	PF00202.20	Aminotransferase class-III	1.82831	1.1989	1.60022	0.574468	0.601066	0.824792
TRINITY_DN61115_c0_g2_i1_4	83.1522	15.2275	-2.44908	4.5308e-09	4.76631e-08	0.183127	Down	ABK25905.1	unknown [Picea sitchensis]	Q96533|ADHX_ARATH	Alcohol dehydrogenase class-3 OS=Arabidopsis thaliana OX=3702 GN=ADH2 PE=1 SV=2	nnu:104593731	K00001	E1.1.1.1, adh	alcohol dehydrogenase	ko00071|ko00350|ko00010	Fatty acid degradation|Tyrosine metabolism|Glycolysis / Gluconeogenesis	KOG0022	Alcohol dehydrogenase, class III	[Q]	metabolism	Secondary metabolites biosynthesis, transport and catabolism	C	COG1062	alcohol dehydrogenase	Molecular Function: alcohol dehydrogenase (NAD) activity (GO:0004022);|Cellular Component: cytoplasm (GO:0005737);|Biological Process: ethanol oxidation (GO:0006069);|Molecular Function: zinc ion binding (GO:0008270);|Molecular Function: S-(hydroxymethyl)glutathione dehydrogenase activity (GO:0051903);	PF08240.11,PF00107.25	Alcohol dehydrogenase GroES-like domain|Zinc-binding dehydrogenase	2.58725	2.18672	3.32942	0.453375	0.65303	0.428963
TRINITY_DN19790_c0_g1_i4_1	196.497	74.6273	-1.39673	1.81332e-09	2.00763e-08	0.379789	Down	ABR16485.1	unknown [Picea sitchensis]	Q9SU63|AL2B4_ARATH	Aldehyde dehydrogenase family 2 member B4, mitochondrial OS=Arabidopsis thaliana OX=3702 GN=ALDH2B4 PE=1 SV=1	mus:103986020	K12355	REF1	coniferyl-aldehyde dehydrogenase	ko00940	Phenylpropanoid biosynthesis	KOG2450	Aldehyde dehydrogenase	[C]	metabolism	Energy production and conversion	C	COG1012	Dehydrogenase	Molecular Function: aldehyde dehydrogenase (NAD) activity (GO:0004029);|Molecular Function: ATP binding (GO:0005524);|Cellular Component: mitochondrion (GO:0005739);|Cellular Component: mitochondrial matrix (GO:0005759);|Cellular Component: chloroplast (GO:0009507);|Molecular Function: glyceraldehyde-3-phosphate dehydrogenase (NAD+) (non-phosphorylating) activity (GO:0043878);|Biological Process:…	PF00171.21	Aldehyde dehydrogenase family	6.30449	6.62358	4.92791	2.36975	1.71196	2.93347
TRINITY_DN22453_c0_g1_i1_1	478.6	202.889	-1.23813	5.29163e-17	1.10015e-15	0.423922	Down	ABK24267.1	unknown [Picea sitchensis]	Q8S528|AL2B7_ARATH	Aldehyde dehydrogenase family 2 member B7, mitochondrial OS=Arabidopsis thaliana OX=3702 GN=ALDH2B7 PE=1 SV=2	gra:105765714	K00128	E1.2.1.3	aldehyde dehydrogenase (NAD+)	ko00561|ko00071|ko00380|ko00310|ko00040|ko00410|ko00340|ko00620|ko00330|ko00903|ko00280|ko00053|ko00010	Glycerolipid metabolism|Fatty acid degradation|Tryptophan metabolism|Lysine degradation|Pentose and glucuronate interconversions|beta-Alanine metabolism|Histidine metabolism|Pyruvate metabolism|Arginine and proline metabolism|Limonene and pinene degradation|Valine, leucine and isoleucine degradation|Ascorbate and aldarate metabolism|Glycolysis / Gluconeogenesis	KOG2450	Aldehyde dehydrogenase	[C]	metabolism	Energy production and conversion	C	COG1012	Dehydrogenase	Molecular Function: aldehyde dehydrogenase (NAD) activity (GO:0004029);|Cellular Component: mitochondrial matrix (GO:0005759);|Molecular Function: glyceraldehyde-3-phosphate dehydrogenase (NAD+) (non-phosphorylating) activity (GO:0043878);	PF00171.21	Aldehyde dehydrogenase family	5.73799	6.54635	7.1206	3.10648	2.68166	2.71104
TRINITY_DN65645_c0_g1_i21_4	1610.23	777.191	-1.05092	1.37229e-39	7.897e-38	0.482659	Down	ABR16485.1	unknown [Picea sitchensis]	Q56YU0|AL2C4_ARATH	Aldehyde dehydrogenase family 2 member C4 OS=Arabidopsis thaliana OX=3702 GN=ALDH2C4 PE=1 SV=2	pda:103720725	K12355	REF1	coniferyl-aldehyde dehydrogenase	ko00940	Phenylpropanoid biosynthesis	KOG2450	Aldehyde dehydrogenase	[C]	metabolism	Energy production and conversion	C	COG1012	Dehydrogenase	Molecular Function: aldehyde dehydrogenase (NAD) activity (GO:0004029);|Cellular Component: cytosol (GO:0005829);|Biological Process: phenylpropanoid biosynthetic process (GO:0009699);|Molecular Function: glyceraldehyde-3-phosphate dehydrogenase (NAD+) (non-phosphorylating) activity (GO:0043878);|Molecular Function: coniferyl-aldehyde dehydrogenase activity (GO:0050269);	PF00171.21	Aldehyde dehydrogenase family	32.5811	35.7735	34.0868	17.1498	15.7613	18.2037
TRINITY_DN64465_c1_g1_i2_4	749.26	167.772	-2.15896	7.42429e-58	6.80502e-56	0.223918	Down	ABK22387.1	unknown [Picea sitchensis]	Q9FYE3|ATCA3_ARATH	Alpha carbonic anhydrase 3 OS=Arabidopsis thaliana OX=3702 GN=ACA3 PE=2 SV=1	mdm:103415043	K01674	cah	carbonic anhydrase	ko00910	Nitrogen metabolism	KOG0382	Carbonic anhydrase	[R]	POORLY CHARACTERIZED	General function prediction only	P	COG3338	Carbonic anhydrase	Molecular Function: carbonate dehydratase activity (GO:0004089);|Molecular Function: zinc ion binding (GO:0008270);|Cellular Component: chloroplast stroma (GO:0009570);|Biological Process: response to carbon dioxide (GO:0010037);	PF00194.20	Eukaryotic-type carbonic anhydrase	30.2014	28.0162	32.2319	6.45451	9.04669	5.46314
TRINITY_DN21166_c0_g1_i8_3	25.3291	6.60192	-1.93984	0.0089653	0.0249787	0.260646	Down	ABK25009.1	unknown [Picea sitchensis]	Q9FT97|AGAL1_ARATH	Alpha-galactosidase 1 OS=Arabidopsis thaliana OX=3702 GN=AGAL1 PE=2 SV=1	aip:107639718	K07407	E3.2.1.22B, galA, rafA	alpha-galactosidase	ko00603|ko00561|ko00052|ko00600	Glycosphingolipid biosynthesis - globo series|Glycerolipid metabolism|Galactose metabolism|Sphingolipid metabolism	KOG2366	Alpha-D-galactosidase (melibiase)	[G]	metabolism	Carbohydrate transport and metabolism	G	ENOG410XPF1	alpha-galactosidase	Cellular Component: cell wall (GO:0005618);|Biological Process: carbohydrate metabolic process (GO:0005975);|Cellular Component: plant-type cell wall (GO:0009505);|Cellular Component: apoplast (GO:0048046);|Molecular Function: raffinose alpha-galactosidase activity (GO:0052692);|Biological Process: cell wall organization (GO:0071555);	PF16499.4,PF02065.17,PF17450.1	Alpha galactosidase A|Melibiase|Alpha galactosidase A C-terminal beta sandwich domain	0.492839	0.670593	0.823443	2.76327e-11	0.433142	0.0941719
TRINITY_DN22774_c0_g4_i1_1	34.1721	15.1415	-1.17432	0.0383339	0.0818342	0.443094	Down	ADE77708.1	unknown [Picea sitchensis]	Q8RX86|AGAL2_ARATH	Alpha-galactosidase 2 OS=Arabidopsis thaliana OX=3702 GN=AGAL2 PE=1 SV=1	pvu:PHAVU_004G135800g	K07407	E3.2.1.22B, galA, rafA	alpha-galactosidase	ko00603|ko00561|ko00052|ko00600	Glycosphingolipid biosynthesis - globo series|Glycerolipid metabolism|Galactose metabolism|Sphingolipid metabolism	KOG2366	Alpha-D-galactosidase (melibiase)	[G]	metabolism	Carbohydrate transport and metabolism	G	ENOG410XPF1	alpha-galactosidase	Molecular Function: alpha-galactosidase activity (GO:0004557);|Biological Process: carbohydrate metabolic process (GO:0005975);|Cellular Component: plant-type cell wall (GO:0009505);|Biological Process: response to fungus (GO:0009620);|Biological Process: positive regulation of flower development (GO:0009911);|Biological Process: leaf morphogenesis (GO:0009965);|Cellular Component: apoplast (GO:0…	PF16499.4,PF17450.1	Alpha galactosidase A|Alpha galactosidase A C-terminal beta sandwich domain	0.510718	0.751881	0.87642	0.268586	0.482536	0.228222
TRINITY_DN21344_c0_g2_i9_3	89.2023	28.4152	-1.65042	4.67272e-06	3.16309e-05	0.318547	Down	ADE77506.1	unknown [Picea sitchensis]	P94078|MANA1_ARATH	Alpha-mannosidase At3g26720 OS=Arabidopsis thaliana OX=3702 GN=At3g26720 PE=1 SV=1	bvg:104897722	K01191	E3.2.1.24	alpha-mannosidase	ko00511	Other glycan degradation	KOG1959	Glycosyl hydrolase, family 38 - alpha-mannosidase	[G]	metabolism	Carbohydrate transport and metabolism	G	ENOG410XQMZ	Mannosidase alpha class	Molecular Function: alpha-mannosidase activity (GO:0004559);|Cellular Component: vacuole (GO:0005773);|Cellular Component: vacuolar membrane (GO:0005774);|Biological Process: mannose metabolic process (GO:0006013);|Biological Process: protein deglycosylation (GO:0006517);|Cellular Component: plant-type cell wall (GO:0009505);|Molecular Function: carbohydrate binding (GO:0030246);|Molecular Functi…	--	--	2.22249	2.28156	2.51046	1.018	0.599981	0.682494
TRINITY_DN20663_c0_g1_i2_3	4113.6	1248.94	-1.71969	6.26075e-201	3.72585e-198	0.303613	Down	ABR18002.1	unknown [Picea sitchensis]	Q39134|AAP3_ARATH	Amino acid permease 3 OS=Arabidopsis thaliana OX=3702 GN=AAP3 PE=1 SV=2	--	--	--	--	--	--	KOG1303	Amino acid transporters	[E]	metabolism	Amino acid transport and metabolism	E	COG0814	amino acid transport	Biological Process: amino acid transmembrane transport (GO:0003333);|Cellular Component: plasma membrane (GO:0005886);|Molecular Function: amino acid transmembrane transporter activity (GO:0015171);|Molecular Function: symporter activity (GO:0015293);|Biological Process: basic amino acid transport (GO:0015802);|Cellular Component: integral component of membrane (GO:0016021);|Cellular Component: n…	PF01490.17	Transmembrane amino acid transporter protein	104.111	107.752	100.401	32.8673	29.91	35.2248
TRINITY_DN20663_c0_g2_i1_3	93.0798	14.1048	-2.72229	1.56474e-11	2.12934e-10	0.151534	Down	ABR18002.1	unknown [Picea sitchensis]	P92934|AAP6_ARATH	Amino acid permease 6 OS=Arabidopsis thaliana OX=3702 GN=AAP6 PE=1 SV=1	--	--	--	--	--	--	KOG1303	Amino acid transporters	[E]	metabolism	Amino acid transport and metabolism	--	--	--	Biological Process: amino acid transmembrane transport (GO:0003333);|Cellular Component: plasma membrane (GO:0005886);|Molecular Function: amino acid transmembrane transporter activity (GO:0015171);|Molecular Function: acidic amino acid transmembrane transporter activity (GO:0015172);|Molecular Function: neutral amino acid transmembrane transporter activity (GO:0015175);|Molecular Function: sympo…	--	--	13.0938	13.3407	12.2594	1.95986	1.97879	2.11584
TRINITY_DN46_c0_g1_i1_1	50.4855	23.2012	-1.12167	0.0114662	0.0306088	0.459562	Down	ABK24505.1	unknown [Picea sitchensis]	O80592|AAP8_ARATH	Amino acid permease 8 OS=Arabidopsis thaliana OX=3702 GN=AAP8 PE=1 SV=1	--	--	--	--	--	--	KOG1303	Amino acid transporters	[E]	metabolism	Amino acid transport and metabolism	E	COG0814	amino acid transport	Biological Process: amino acid transmembrane transport (GO:0003333);|Cellular Component: plasma membrane (GO:0005886);|Molecular Function: amino acid transmembrane transporter activity (GO:0015171);|Molecular Function: symporter activity (GO:0015293);|Cellular Component: membrane (GO:0016020);|Cellular Component: integral component of membrane (GO:0016021);	--	--	5.22381	4.51088	4.08675	3.35356	1.2802	1.9726
TRINITY_DN21525_c0_g1_i1_1	493.917	238.288	-1.05156	1.58554e-13	2.54383e-12	0.482446	Down	ACN40807.1	unknown [Picea sitchensis]	P25818|TIP11_ARATH	Aquaporin TIP1-1 OS=Arabidopsis thaliana OX=3702 GN=TIP1-1 PE=1 SV=1	pop:POPTR_0006s25620g	K09873	TIP	aquaporin TIP	--	--	KOG0223	Aquaporin (major intrinsic protein family)	[G]	metabolism	Carbohydrate transport and metabolism	G	COG0580	Channel that permits osmotically driven movement of water in both directions. It is involved in the osmoregulation and in the maintenance of cell turgor during volume expansion in rapidly growing cells. It mediates rapid entry or exit of water in response to abrupt changes in osmolarity (By similarity)	Cellular Component: protein storage vacuole (GO:0000326);|Cellular Component: vacuole (GO:0005773);|Cellular Component: vacuolar membrane (GO:0005774);|Biological Process: water transport (GO:0006833);|Cellular Component: plant-type vacuole membrane (GO:0009705);|Cellular Component: chloroplast envelope (GO:0009941);|Molecular Function: urea transmembrane transporter activity (GO:0015204);|Molecu…	PF00230.19	Major intrinsic protein	15.6985	15.0311	15.5296	6.82493	8.33338	7.93983
TRINITY_DN66485_c1_g2_i1_4	114.487	29.7064	-1.94633	3.64716e-09	3.88193e-08	0.259475	Down	ACN40790.1	unknown [Picea sitchensis]	O04496|AED3_ARATH	Aspartyl protease AED3 OS=Arabidopsis thaliana OX=3702 GN=AED3 PE=1 SV=1	--	--	--	--	--	--	KOG1339	Aspartyl protease	[O]	CELLULAR PROCESSES AND SIGNALING	Posttranslational modification, protein turnover, chaperones	O	ENOG410XNV7	aspartic	Molecular Function: nucleotide binding (GO:0000166);|Molecular Function: aspartic-type endopeptidase activity (GO:0004190);|Cellular Component: cell wall (GO:0005618);|Biological Process: proteolysis (GO:0006508);|Cellular Component: plant-type cell wall (GO:0009505);|Biological Process: systemic acquired resistance (GO:0009627);|Biological Process: protein catabolic process (GO:0030163);|Biologi…	PF14541.5,PF00026.22,PF14543.5	Xylanase inhibitor C-terminal|Eukaryotic aspartyl protease|Xylanase inhibitor N-terminal	6.99395	5.72584	5.88353	1.90395	1.25335	1.88425
TRINITY_DN65341_c0_g1_i3_4	2065.02	207.312	-3.31628	1.2785e-275	1.23789e-272	0.100392	Down	ABK24493.1	unknown [Picea sitchensis]	Q8S9J6|ASPA_ARATH	Aspartyl protease family protein At5g10770 OS=Arabidopsis thaliana OX=3702 GN=At5g10770 PE=2 SV=1	--	--	--	--	--	--	KOG1339	Aspartyl protease	[O]	CELLULAR PROCESSES AND SIGNALING	Posttranslational modification, protein turnover, chaperones	O	ENOG410XNV7	aspartic	Molecular Function: aspartic-type endopeptidase activity (GO:0004190);|Cellular Component: plasma membrane (GO:0005886);|Biological Process: proteolysis (GO:0006508);|Biological Process: protein catabolic process (GO:0030163);|Cellular Component: anchored component of membrane (GO:0031225);	PF14543.5,PF14541.5,PF00026.22	Xylanase inhibitor N-terminal|Xylanase inhibitor C-terminal|Eukaryotic aspartyl protease	34.6618	36.3469	34.4392	3.58519	3.7904	3.56685
TRINITY_DN23386_c0_g1_i1_1	189.325	56.0452	-1.7562	1.68813e-12	2.49544e-11	0.296027	Down	ACN41013.1	unknown [Picea sitchensis]	Q9FIK0|PFKA2_ARATH	ATP-dependent 6-phosphofructokinase 2 OS=Arabidopsis thaliana OX=3702 GN=PFK2 PE=1 SV=1	jcu:105636232	K00850	pfkA, PFK	6-phosphofructokinase 1	ko03018|ko00052|ko00030|ko00051|ko00010	RNA degradation|Galactose metabolism|Pentose phosphate pathway|Fructose and mannose metabolism|Glycolysis / Gluconeogenesis	KOG2440	Pyrophosphate-dependent phosphofructo-1-kinase	[G]	metabolism	Carbohydrate transport and metabolism	G	COG0205	phosphohexokinase	Molecular Function: 6-phosphofructokinase activity (GO:0003872);|Molecular Function: ATP binding (GO:0005524);|Cellular Component: cytosol (GO:0005829);|Biological Process: fructose 6-phosphate metabolic process (GO:0006002);|Biological Process: glycolytic process (GO:0006096);|Molecular Function: metal ion binding (GO:0046872);	PF00365.19	Phosphofructokinase	4.74554	4.77344	3.98737	1.26309	0.930773	1.95736
TRINITY_DN66469_c0_g1_i4_4	235.049	78.256	-1.58669	1.99205e-08	1.94468e-07	0.332935	Down	ABR17197.1	unknown [Picea sitchensis]	Q94AA4|PFKA3_ARATH	ATP-dependent 6-phosphofructokinase 3 OS=Arabidopsis thaliana OX=3702 GN=PFK3 PE=1 SV=1	egu:105048019	K00850	pfkA, PFK	6-phosphofructokinase 1	ko03018|ko00052|ko00030|ko00051|ko00010	RNA degradation|Galactose metabolism|Pentose phosphate pathway|Fructose and mannose metabolism|Glycolysis / Gluconeogenesis	KOG2440	Pyrophosphate-dependent phosphofructo-1-kinase	[G]	metabolism	Carbohydrate transport and metabolism	G	COG0205	phosphohexokinase	Molecular Function: 6-phosphofructokinase activity (GO:0003872);|Molecular Function: ATP binding (GO:0005524);|Cellular Component: cytosol (GO:0005829);|Biological Process: fructose 6-phosphate metabolic process (GO:0006002);|Biological Process: glycolytic process (GO:0006096);|Biological Process: root epidermal cell differentiation (GO:0010053);|Molecular Function: metal ion binding (GO:0046872);	PF00365.19,PF13966.5,PF13456.5,PF00075.23	Phosphofructokinase|zinc-binding in reverse transcriptase|Reverse transcriptase-like|RNase H	2.83795	2.8268	2.42239	0.340659	1.44252	1.00413
TRINITY_DN9392_c1_g1_i1_3	10.6694	1.56055	-2.77335	0.036718	0.0790835	0.146265	Down	ADM74014.1	auxin responsive family-like protein, partial [Picea sitchensis]	Q9ZUZ3|SAU32_ARATH	auxin-responsive protein SAUR32 OS=Arabidopsis thaliana OX=3702 GN=SAUR32 PE=2 SV=1	csv:105435777	K14488	SAUR	SAUR family protein	ko04075	Plant hormone signal transduction	--	--	--	--	--	--	--	--	Cellular Component: nucleus (GO:0005634);|Cellular Component: cytoplasm (GO:0005737);|Biological Process: multicellular organism development (GO:0007275);|Biological Process: auxin-activated signaling pathway (GO:0009734);|Biological Process: regulation of growth (GO:0040008);|Biological Process: regulation of seedling development (GO:1900140);	PF02519.13	auxin responsive protein	1.61062	2.59063	0.259989	0.201647	0.204913	0.221746
TRINITY_DN55428_c0_g1_i2_4	109.383	26.5035	-2.04513	3.9394e-05	0.000221117	0.2423	Down	ABK27017.1	unknown [Picea sitchensis]	Q9ZUZ3|SAU32_ARATH	auxin-responsive protein SAUR32 OS=Arabidopsis thaliana OX=3702 GN=SAUR32 PE=2 SV=1	brp:103866295	K14488	SAUR	SAUR family protein	ko04075	Plant hormone signal transduction	--	--	--	--	--	S	ENOG410YXA2	auxin-induced protein	Cellular Component: nucleus (GO:0005634);|Cellular Component: cytoplasm (GO:0005737);|Biological Process: multicellular organism development (GO:0007275);|Biological Process: auxin-activated signaling pathway (GO:0009734);|Biological Process: regulation of growth (GO:0040008);|Biological Process: regulation of seedling development (GO:1900140);	PF02519.13	auxin responsive protein	3.1323	4.56758	5.39498	2.27438	0.475784	0.530916
TRINITY_DN15469_c0_g1_i1_3	51.7356	20.4364	-1.34002	0.00355415	0.0115019	0.395016	Down	ADE76442.1	unknown [Picea sitchensis]	O65695|SAU50_ARATH	auxin-responsive protein SAUR50 OS=Arabidopsis thaliana OX=3702 GN=SAUR50 PE=1 SV=1	mus:103989538	K14488	SAUR	SAUR family protein	ko04075	Plant hormone signal transduction	--	--	--	--	--	S	ENOG410Z28U	auxin-induced protein	Biological Process: auxin-activated signaling pathway (GO:0009734);|Biological Process: regulation of growth (GO:0040008);	PF02519.13	auxin responsive protein	2.98729	1.94983	2.26129	1.17027	0.891574	0.891339
TRINITY_DN7709_c0_g1_i1_1	23.0204	8.45124	-1.44568	0.0405448	0.0854956	0.36712	Down	ABK25610.1	unknown [Picea sitchensis]	Q8GW46|YAB5_ARATH	Axial regulator YABBY 5 OS=Arabidopsis thaliana OX=3702 GN=YAB5 PE=1 SV=1	--	--	--	--	--	--	--	--	--	--	--	K	ENOG410YHWI	axial regulator YABBY	Molecular Function: DNA binding (GO:0003677);|Molecular Function: DNA-binding transcription factor activity (GO:0003700);|Cellular Component: nucleus (GO:0005634);|Biological Process: regulation of transcription, DNA-templated (GO:0006355);|Biological Process: polarity specification of adaxial/abaxial axis (GO:0009944);|Biological Process: abaxial cell fate specification (GO:0010158);|Biological …	PF04690.12	YABBY protein	0.733911	0.931628	0.558204	0.266482	0.281907	0.277673
TRINITY_DN54388_c0_g2_i2_2	2865.6	1362.91	-1.07215	1.43612e-67	1.67819e-65	0.47561	Down	ABR18470.1	unknown [Picea sitchensis]	Q9FF86|DCR_ARATH	BAHD acyltransferase DCR OS=Arabidopsis thaliana OX=3702 GN=DCR PE=2 SV=1	--	--	--	--	--	--	--	--	--	--	--	S	ENOG410YADF	transferase) family	Cellular Component: cytoplasm (GO:0005737);|Cellular Component: cytosol (GO:0005829);|Biological Process: trichome morphogenesis (GO:0010090);|Biological Process: cutin biosynthetic process (GO:0010143);|Molecular Function: transferase activity, transferring acyl groups other than amino-acyl groups (GO:0016747);|Biological Process: localization (GO:0051179);|Biological Process: plant epidermis mo…	PF02458.14	Transferase family	86.439	83.5483	83.8929	41.156	42.5437	41.1283
TRINITY_DN63100_c0_g1_i1_4	202.359	69.5554	-1.54068	8.06306e-11	1.02627e-09	0.343723	Down	ABR18470.1	unknown [Picea sitchensis]	Q9FF86|DCR_ARATH	BAHD acyltransferase DCR OS=Arabidopsis thaliana OX=3702 GN=DCR PE=2 SV=1	--	--	--	--	--	--	--	--	--	--	--	S	ENOG410YJ90	Transferase family	Cellular Component: cytoplasm (GO:0005737);|Cellular Component: cytosol (GO:0005829);|Biological Process: trichome morphogenesis (GO:0010090);|Biological Process: cutin biosynthetic process (GO:0010143);|Molecular Function: transferase activity, transferring acyl groups other than amino-acyl groups (GO:0016747);|Biological Process: localization (GO:0051179);|Biological Process: plant epidermis mo…	PF02458.14	Transferase family	5.52051	5.26539	6.4285	2.04773	2.09175	1.98587
TRINITY_DN21818_c0_g2_i1_1	23.238	6.45454	-1.8481	0.016596	0.041503	0.277758	Down	ABR17438.1	unknown [Picea sitchensis]	Q9SJU5|BBX18_ARATH	B-box zinc finger protein 18 OS=Arabidopsis thaliana OX=3702 GN=BBX18 PE=1 SV=2	--	--	--	--	--	--	--	--	--	--	--	S	ENOG410Y2NN	zinc finger (B-box type) family protein	Molecular Function: DNA-binding transcription factor activity (GO:0003700);|Cellular Component: nucleus (GO:0005634);|Biological Process: regulation of transcription, DNA-templated (GO:0006355);|Molecular Function: zinc ion binding (GO:0008270);|Biological Process: photomorphogenesis (GO:0009640);|Biological Process: negative regulation of photomorphogenesis (GO:0010100);|Biological Process: cell…	--	--	1.06768	2.54603	1.38561	0.630957	0.764525	5.97109e-28
TRINITY_DN15052_c0_g1_i2_3	618.123	261.822	-1.23931	3.41573e-21	9.17262e-20	0.423576	Down	ABR18463.1	unknown [Picea sitchensis]	Q9ZV88|BEH4_ARATH	BES1/BZR1 homolog protein 4 OS=Arabidopsis thaliana OX=3702 GN=BEH4 PE=1 SV=1	--	--	--	--	--	--	--	--	--	--	--	S	ENOG410YESP	BES1 BZR1 homolog protein	Molecular Function: DNA binding (GO:0003677);|Molecular Function: DNA-binding transcription factor activity (GO:0003700);|Biological Process: transcription, DNA-templated (GO:0006351);|Biological Process: regulation of transcription, DNA-templated (GO:0006355);|Biological Process: brassinosteroid mediated signaling pathway (GO:0009742);	PF05687.12	BES1/BZR1 plant transcription factor, N-terminal	16.326	15.9656	16.353	7.02625	8.1847	6.07951
TRINITY_DN75075_c0_g1_i1_4	5.41992	0	#NAME?	0.0476676	0.0975435	0	Down	ABR16455.1	unknown [Picea sitchensis]	F4KFT7|TENAC_ARATH	Bifunctional TH2 protein, mitochondrial OS=Arabidopsis thaliana OX=3702 GN=TH2 PE=1 SV=1	--	--	--	--	--	--	--	--	--	--	--	S	ENOG4111Z2Y	NA	Cellular Component: mitochondrion (GO:0005739);|Cellular Component: cytosol (GO:0005829);|Biological Process: thiamine biosynthetic process (GO:0009228);|Molecular Function: thiamine phosphate phosphatase activity (GO:0042131);|Molecular Function: thiaminase activity (GO:0050334);	--	--	1.31958	0.520681	0	0	0	0
TRINITY_DN49699_c0_g1_i1_4	27.5292	10.5743	-1.3804	0.0343	0.0747946	0.384112	Down	ABR18319.1	unknown [Picea sitchensis]	Q8VYR7|BOR1_ARATH	Boron transporter 1 OS=Arabidopsis thaliana OX=3702 GN=BOR1 PE=1 SV=1	--	--	--	--	--	--	KOG1172	Na+-independent Cl/HCO3 exchanger AE1 and related transporters (SLC4 family)	[P]	metabolism	Inorganic ion transport and metabolism	U	ENOG410XPHD	solute carrier family 4	Molecular Function: inorganic anion exchanger activity (GO:0005452);|Cellular Component: endosome (GO:0005768);|Cellular Component: vacuole (GO:0005773);|Cellular Component: integral component of plasma membrane (GO:0005887);|Biological Process: response to boron-containing substance (GO:0010036);|Molecular Function: anion:anion antiporter activity (GO:0015301);|Biological Process: borate transpo…	PF00955.20	HCO3- transporter family	2.8251	1.31134	2.08162	0.853307	1.02652	0.623459
TRINITY_DN51739_c0_g1_i1_2	389.384	173.693	-1.16465	7.39363e-06	4.82022e-05	0.446071	Down	ABR17115.1	unknown [Picea sitchensis]	Q9CAJ9|Y1385_ARATH	BTB/POZ domain-containing protein At1g63850 OS=Arabidopsis thaliana OX=3702 GN=At1g63850 PE=1 SV=1	--	--	--	--	--	--	--	--	--	--	--	S	ENOG410ZI8H	NA	Biological Process: protein ubiquitination (GO:0016567);	--	--	11.4301	7.29701	9.47901	4.19485	4.09175	4.73721
TRINITY_DN60190_c0_g1_i2_4	287.33	33.6486	-3.09409	7.7365e-16	1.48472e-14	0.117108	Down	ABR17115.1	unknown [Picea sitchensis]	Q9CAJ9|Y1385_ARATH	BTB/POZ domain-containing protein At1g63850 OS=Arabidopsis thaliana OX=3702 GN=At1g63850 PE=1 SV=1	--	--	--	--	--	--	--	--	--	--	--	S	ENOG410ZI8H	NA	Biological Process: protein ubiquitination (GO:0016567);	--	--	4.75493	6.99159	7.45582	0.95021	0.463345	0.896518
TRINITY_DN65740_c0_g1_i9_4	153.841	66.7468	-1.20467	3.49218e-06	2.42302e-05	0.43387	Down	ABK26993.1	unknown [Picea sitchensis]	Q9ZUH1|Y2424_ARATH	BTB/POZ domain-containing protein At2g24240 OS=Arabidopsis thaliana OX=3702 GN=At2g24240 PE=2 SV=1	--	--	--	--	--	--	KOG2714	SETA binding protein SB1 and related proteins, contain BTB/POZ domain	[R]	POORLY CHARACTERIZED	General function prediction only	S	ENOG410XSWI	Potassium channel tetramerisation domain containing 3	Biological Process: protein ubiquitination (GO:0016567);|Biological Process: protein homooligomerization (GO:0051260);	PF02214.21	BTB/POZ domain	4.57073	4.13507	4.47086	1.46262	1.98812	2.44984
TRINITY_DN23477_c0_g1_i7_1	54.6949	17.6716	-1.62998	0.000497244	0.00210321	0.323094	Down	ABK27128.1	unknown [Picea sitchensis]	Q9SVM0|Y3078_ARATH	BTB/POZ domain-containing protein At3g50780 OS=Arabidopsis thaliana OX=3702 GN=At3g50780 PE=2 SV=1	--	--	--	--	--	--	--	--	--	--	--	--	--	--	Biological Process: protein ubiquitination (GO:0016567);	--	--	1.96815	1.44887	1.45982	0.376572	0.729194	0.510503
TRINITY_DN15157_c0_g1_i1_1	250.142	64.4263	-1.95702	2.77139e-18	6.28097e-17	0.257559	Down	ABK23864.1	unknown [Picea sitchensis]	O22914|CP121_ARATH	Calvin cycle protein CP12-1, chloroplastic OS=Arabidopsis thaliana OX=3702 GN=CP12-1 PE=1 SV=1	--	--	--	--	--	--	--	--	--	--	--	S	ENOG4112442	Calvin cycle protein	Molecular Function: copper ion binding (GO:0005507);|Cellular Component: chloroplast (GO:0009507);|Cellular Component: chloroplast stroma (GO:0009570);|Biological Process: response to sucrose (GO:0009744);|Cellular Component: chloroplast envelope (GO:0009941);|Molecular Function: nickel cation binding (GO:0016151);|Biological Process: reductive pentose-phosphate cycle (GO:0019253);|Cellular Compo…	PF02672.14	CP12 domain	14.4964	12.4007	15.6517	3.93528	3.51051	3.90403
TRINITY_DN65778_c0_g4_i14_4	1535.57	400.543	-1.93874	9.73362e-99	1.94989e-96	0.260844	Down	ABR16657.1	unknown [Picea sitchensis]	Q8W032|CDC6B_ARATH	cell division control protein 6 homolog B OS=Arabidopsis thaliana OX=3702 GN=CDC6B PE=2 SV=1	--	--	--	--	--	--	KOG2227	Pre-initiation complex, subunit CDC6, AAA+ superfamily ATPase	[LD]	INFORMATION STORAGE AND PROCESSING|CELLULAR PROCESSES AND SIGNALING	Replication, recombination and repair |Cell cycle control, cell division, chromosome partitioning	L	COG1474	Involved in regulation of DNA replication (By similarity)	Biological Process: mitotic cell cycle (GO:0000278);|Molecular Function: DNA replication origin binding (GO:0003688);|Cellular Component: nucleus (GO:0005634);|Biological Process: DNA replication initiation (GO:0006270);|Biological Process: mitotic DNA replication checkpoint (GO:0033314);|Biological Process: cell division (GO:0051301);	PF06200.13	tify domain	11.4512	11.6952	12.0086	3.1871	3.20103	3.09146
TRINITY_DN66598_c0_g1_i7_4	119.119	49.0066	-1.28136	0.00651672	0.0191845	0.411408	Down	ABR17468.1	unknown [Picea sitchensis]	Q8L778|CESA5_ARATH	Cellulose synthase A catalytic subunit 5 [UDP-forming] OS=Arabidopsis thaliana OX=3702 GN=CESA5 PE=1 SV=2	--	--	--	--	--	--	--	--	--	--	--	M	COG1215	Glycosyl transferase, family 2	Cellular Component: Golgi apparatus (GO:0005794);|Cellular Component: trans-Golgi network (GO:0005802);|Cellular Component: plasma membrane (GO:0005886);|Biological Process: plant-type primary cell wall biogenesis (GO:0009833);|Biological Process: mucilage biosynthetic process (GO:0010192);|Cellular Component: integral component of membrane (GO:0016021);|Molecular Function: cellulose synthase act…	PF03552.13	Cellulose synthase	1.51675	3.20998	2.62987	1.10629	0.554759	1.48239
TRINITY_DN24102_c0_g1_i8_3	116.804	54.9472	-1.08797	0.000195564	0.000926399	0.470422	Down	ABR17468.1	unknown [Picea sitchensis]	Q9SWW6|CESA7_ARATH	Cellulose synthase A catalytic subunit 7 [UDP-forming] OS=Arabidopsis thaliana OX=3702 GN=CESA7 PE=1 SV=1	--	--	--	--	--	--	--	--	--	--	--	M	COG1215	Glycosyl transferase, family 2	Cellular Component: Golgi apparatus (GO:0005794);|Cellular Component: trans-Golgi network (GO:0005802);|Cellular Component: plasma membrane (GO:0005886);|Cellular Component: chloroplast (GO:0009507);|Biological Process: plant-type cell wall biogenesis (GO:0009832);|Biological Process: plant-type primary cell wall biogenesis (GO:0009833);|Biological Process: plant-type secondary cell wall biogenes…	PF03552.13	Cellulose synthase	1.85701	1.93015	1.30321	0.621843	0.926845	0.918608
TRINITY_DN24122_c0_g2_i2_3	296.085	78.0403	-1.92372	6.08644e-21	1.6093e-19	0.263574	Down	ABR16035.1	unknown [Picea sitchensis]	Q8VZK9|CSLE1_ARATH	Cellulose synthase-like protein E1 OS=Arabidopsis thaliana OX=3702 GN=CSLE1 PE=2 SV=1	--	--	--	--	--	--	--	--	--	--	--	S	ENOG410Y931	cellulose synthase-like protein	Cellular Component: Golgi membrane (GO:0000139);|Cellular Component: endoplasmic reticulum (GO:0005783);|Cellular Component: Golgi apparatus (GO:0005794);|Cellular Component: trans-Golgi network (GO:0005802);|Cellular Component: plasma membrane (GO:0005886);|Biological Process: plant-type primary cell wall biogenesis (GO:0009833);|Cellular Component: integral component of membrane (GO:0016021);|M…	PF03552.13	Cellulose synthase	5.19973	5.50727	4.88297	1.57096	1.44013	1.24421
TRINITY_DN19241_c0_g1_i6_3	119.026	44.63	-1.41519	2.76412e-06	1.95273e-05	0.37496	Down	ABR18004.1	unknown [Picea sitchensis]	P42730|CLPB1_ARATH	Chaperone protein ClpB1 OS=Arabidopsis thaliana OX=3702 GN=CLPB1 PE=1 SV=2	--	--	--	--	--	--	KOG1051	Chaperone HSP104 and related ATP-dependent Clp proteases	[O]	CELLULAR PROCESSES AND SIGNALING	Posttranslational modification, protein turnover, chaperones	O	COG0542	ATP-dependent CLP protease ATP-binding subunit	Molecular Function: ATP binding (GO:0005524);|Cellular Component: nucleus (GO:0005634);|Cellular Component: cytosol (GO:0005829);|Biological Process: response to heat (GO:0009408);|Cellular Component: chloroplast stroma (GO:0009570);|Biological Process: response to high light intensity (GO:0009644);|Cellular Component: chloroplast envelope (GO:0009941);|Biological Process: protein metabolic proce…	--	--	10.1365	9.07289	6.3966	3.64087	2.32449	3.96777
TRINITY_DN64500_c0_g2_i1_4	1431.33	613.431	-1.22238	4.58142e-21	1.22089e-19	0.428575	Down	ABK26419.1	unknown [Picea sitchensis]	Q9FYB5|DNJ11_ARATH	Chaperone protein dnaJ 11, chloroplastic OS=Arabidopsis thaliana OX=3702 GN=ATJ11 PE=1 SV=2	--	--	--	--	--	--	KOG0712	Molecular chaperone (DnaJ superfamily)	[O]	CELLULAR PROCESSES AND SIGNALING	Posttranslational modification, protein turnover, chaperones	O	COG2214	DNAj domain protein	Cellular Component: nucleus (GO:0005634);|Cellular Component: chloroplast (GO:0009507);|Cellular Component: plastid (GO:0009536);|Cellular Component: chloroplast stroma (GO:0009570);	PF00226.30	DnaJ domain	62.252	62.0006	71.9688	30.9304	31.6575	24.3587
TRINITY_DN59894_c3_g2_i2_4	176.938	49.8938	-1.82631	3.66092e-12	5.26122e-11	0.281984	Down	ABK26231.1	unknown [Picea sitchensis]	Q9FYB5|DNJ11_ARATH	Chaperone protein dnaJ 11, chloroplastic OS=Arabidopsis thaliana OX=3702 GN=ATJ11 PE=1 SV=2	--	--	--	--	--	--	KOG0712	Molecular chaperone (DnaJ superfamily)	[O]	CELLULAR PROCESSES AND SIGNALING	Posttranslational modification, protein turnover, chaperones	O	COG2214	DNAj domain protein	Cellular Component: nucleus (GO:0005634);|Cellular Component: chloroplast (GO:0009507);|Cellular Component: plastid (GO:0009536);|Cellular Component: chloroplast stroma (GO:0009570);	PF00226.30	DnaJ domain	11.2042	10.2571	9.05527	3.1164	3.47435	2.26962
TRINITY_DN21975_c1_g1_i2_3	403.689	108.533	-1.89512	5.86246e-27	2.07067e-25	0.268852	Down	ABR18263.1	unknown [Picea sitchensis]	Q9FYB5|DNJ11_ARATH	Chaperone protein dnaJ 11, chloroplastic OS=Arabidopsis thaliana OX=3702 GN=ATJ11 PE=1 SV=2	--	--	--	--	--	--	KOG0712	Molecular chaperone (DnaJ superfamily)	[O]	CELLULAR PROCESSES AND SIGNALING	Posttranslational modification, protein turnover, chaperones	O	COG2214	DNAj domain protein	Cellular Component: nucleus (GO:0005634);|Cellular Component: chloroplast (GO:0009507);|Cellular Component: plastid (GO:0009536);|Cellular Component: chloroplast stroma (GO:0009570);	PF00226.30	DnaJ domain	13.1947	12.6984	13.0126	3.13293	4.54027	3.15203
TRINITY_DN64500_c0_g1_i3_4	517.497	95.234	-2.442	1.04504e-21	2.89022e-20	0.184028	Down	ABK26419.1	unknown [Picea sitchensis]	Q9FYB5|DNJ11_ARATH	Chaperone protein dnaJ 11, chloroplastic OS=Arabidopsis thaliana OX=3702 GN=ATJ11 PE=1 SV=2	--	--	--	--	--	--	KOG0712	Molecular chaperone (DnaJ superfamily)	[O]	CELLULAR PROCESSES AND SIGNALING	Posttranslational modification, protein turnover, chaperones	O	COG0484	ATP binding to DnaK triggers the release of the substrate protein, thus completing the reaction cycle. Several rounds of ATP-dependent interactions between DnaJ, DnaK and GrpE are required for fully efficient folding. Also involved, together with DnaK and GrpE, in the DNA replication of plasmids through activation of initiation proteins (By similarity)	Cellular Component: nucleus (GO:0005634);|Cellular Component: chloroplast (GO:0009507);|Cellular Component: plastid (GO:0009536);|Cellular Component: chloroplast stroma (GO:0009570);	PF00226.30	DnaJ domain	22.8981	24.7248	17.9464	5.66984	3.40746	3.35631
TRINITY_DN22621_c0_g1_i2_1	203.761	26.9752	-2.91717	1.32577e-25	4.4252e-24	0.132387	Down	ABR18263.1	unknown [Picea sitchensis]	Q9FYB5|DNJ11_ARATH	Chaperone protein dnaJ 11, chloroplastic OS=Arabidopsis thaliana OX=3702 GN=ATJ11 PE=1 SV=2	--	--	--	--	--	--	KOG0712	Molecular chaperone (DnaJ superfamily)	[O]	CELLULAR PROCESSES AND SIGNALING	Posttranslational modification, protein turnover, chaperones	O	COG0484	ATP binding to DnaK triggers the release of the substrate protein, thus completing the reaction cycle. Several rounds of ATP-dependent interactions between DnaJ, DnaK and GrpE are required for fully efficient folding. Also involved, together with DnaK and GrpE, in the DNA replication of plasmids through activation of initiation proteins (By similarity)	Cellular Component: nucleus (GO:0005634);|Cellular Component: chloroplast (GO:0009507);|Cellular Component: plastid (GO:0009536);|Cellular Component: chloroplast stroma (GO:0009570);	PF00226.30	DnaJ domain	10.3404	8.31586	9.93575	1.48819	1.27568	1.15061
TRINITY_DN12690_c0_g1_i1_3	125.492	45.2596	-1.4713	6.99551e-07	5.46131e-06	0.360656	Down	ABK21699.1	unknown [Picea sitchensis]	Q9SDN0|DNJ20_ARATH	Chaperone protein dnaJ 20, chloroplastic OS=Arabidopsis thaliana OX=3702 GN=ATJ20 PE=1 SV=2	--	--	--	--	--	--	KOG0712	Molecular chaperone (DnaJ superfamily)	[O]	CELLULAR PROCESSES AND SIGNALING	Posttranslational modification, protein turnover, chaperones	O	COG0484	ATP binding to DnaK triggers the release of the substrate protein, thus completing the reaction cycle. Several rounds of ATP-dependent interactions between DnaJ, DnaK and GrpE are required for fully efficient folding. Also involved, together with DnaK and GrpE, in the DNA replication of plasmids through activation of initiation proteins (By similarity)	Cellular Component: nucleus (GO:0005634);|Cellular Component: chloroplast (GO:0009507);|Biological Process: regulation of isopentenyl diphosphate biosynthetic process, methylerythritol 4-phosphate pathway (GO:0010322);|Biological Process: chaperone-mediated protein folding (GO:0061077);|Biological Process: regulation of 1-deoxy-D-xylulose-5-phosphate synthase activity (GO:1902395);	PF00226.30	DnaJ domain	4.87898	5.33029	5.0759	2.1357	1.73594	1.8012
TRINITY_DN20011_c0_g1_i2_3	309.451	153.238	-1.01393	1.1222e-08	1.12941e-07	0.495195	Down	ADE76256.1	unknown [Picea sitchensis]	Q9SAG8|DNAJ8_ARATH	Chaperone protein dnaJ 8, chloroplastic OS=Arabidopsis thaliana OX=3702 GN=ATJ8 PE=2 SV=1	--	--	--	--	--	--	KOG0715	Molecular chaperone (DnaJ superfamily)	[O]	CELLULAR PROCESSES AND SIGNALING	Posttranslational modification, protein turnover, chaperones	O	COG0484	ATP binding to DnaK triggers the release of the substrate protein, thus completing the reaction cycle. Several rounds of ATP-dependent interactions between DnaJ, DnaK and GrpE are required for fully efficient folding. Also involved, together with DnaK and GrpE, in the DNA replication of plasmids through activation of initiation proteins (By similarity)	Cellular Component: nucleus (GO:0005634);|Biological Process: response to light stimulus (GO:0009416);|Cellular Component: chloroplast (GO:0009507);|Cellular Component: chloroplast stroma (GO:0009570);	--	--	7.55874	8.05516	7.27635	4.89099	3.98656	2.81479
TRINITY_DN64225_c0_g1_i1_4	1061	7.09903	-7.22359	1.84669e-288	1.94218e-285	0.00669088	Down	ACN40106.1	unknown [Picea sitchensis]	Q9LIG0|Y3136_ARATH	Clavaminate synthase-like protein At3g21360 OS=Arabidopsis thaliana OX=3702 GN=At3g21360 PE=1 SV=1	--	--	--	--	--	--	--	--	--	--	--	S	ENOG410XPT7	taurine catabolism dioxygenase taud tfda	Cellular Component: nucleus (GO:0005634);|Molecular Function: oxidoreductase activity, acting on single donors with incorporation of molecular oxygen, incorporation of two atoms of oxygen (GO:0016702);|Molecular Function: metal ion binding (GO:0046872);	PF02668.15	Taurine catabolism dioxygenase TauD, TfdA family	31.0369	30.6441	29.9359	0.157024	0.321291	0.16181
TRINITY_DN64361_c0_g1_i1_4	35.6176	10.6005	-1.74846	0.00311457	0.0102884	0.297619	Down	ABR16548.1	unknown [Picea sitchensis]	Q93YN1|CRPK1_ARATH	Cold-responsive protein kinase 1 OS=Arabidopsis thaliana OX=3702 GN=CRPK1 PE=1 SV=1	--	--	--	--	--	--	--	--	--	--	--	T	COG0515	Serine Threonine protein kinase	Biological Process: response to molecule of bacterial origin (GO:0002237);|Molecular Function: protein serine/threonine kinase activity (GO:0004674);|Molecular Function: ATP binding (GO:0005524);|Cellular Component: plasma membrane (GO:0005886);|Biological Process: response to cold (GO:0009409);|Biological Process: response to insect (GO:0009625);|Biological Process: positive regulation of protei…	PF00069.24,PF07714.16	Protein kinase domain|Protein tyrosine kinase	2.5249	2.26792	2.81684	0.50056	0.953545	0.924277
TRINITY_DN67041_c0_g1_i10_4	713.85	171.851	-2.05447	3.03784e-52	2.456e-50	0.240738	Down	ABR17842.1	unknown [Picea sitchensis]	Q94AH6|CUL1_ARATH	Cullin-1 OS=Arabidopsis thaliana OX=3702 GN=CUL1 PE=1 SV=1	smo:SELMODRAFT_173394	K03347	CUL1, CDC53	cullin 1	ko04141|ko04120	Protein processing in endoplasmic reticulum|Ubiquitin mediated proteolysis	KOG2166	Cullins	[D]	CELLULAR PROCESSES AND SIGNALING	Cell cycle control, cell division, chromosome partitioning	O	COG5647	cullin 1	Cellular Component: condensed nuclear chromosome (GO:0000794);|Cellular Component: nucleus (GO:0005634);|Cellular Component: cytoplasm (GO:0005737);|Cellular Component: spindle (GO:0005819);|Cellular Component: cytosol (GO:0005829);|Biological Process: ubiquitin-dependent protein catabolic process (GO:0006511);|Biological Process: cell cycle (GO:0007049);|Cellular Component: phragmoplast (GO:0009…	PF00888.21	Cullin family	25.4668	22.2768	23.1429	5.89216	5.837	5.92175
TRINITY_DN52725_c0_g1_i5_4	193.708	66.9752	-1.53218	1.82572e-10	2.23853e-09	0.345754	Down	ACN39857.1	unknown [Picea sitchensis]	Q9CAL3|CRK2_ARATH	Cysteine-rich receptor-like protein kinase 2 OS=Arabidopsis thaliana OX=3702 GN=CRK2 PE=1 SV=1	--	--	--	--	--	--	--	--	--	--	--	--	--	--	--	PF01657.16	Salt stress response/antifungal	10.6253	12.5811	12.3385	3.23533	3.82303	5.67492
TRINITY_DN19643_c2_g1_i6_1	121.599	28.6252	-2.08677	1.7999e-10	2.2091e-09	0.235407	Down	ABR16525.1	unknown [Picea sitchensis]	Q9CAL3|CRK2_ARATH	Cysteine-rich receptor-like protein kinase 2 OS=Arabidopsis thaliana OX=3702 GN=CRK2 PE=1 SV=1	--	--	--	--	--	--	--	--	--	--	--	T	COG0515	Serine Threonine protein kinase	--	PF00069.24,PF07714.16,PF01657.16	Protein kinase domain|Protein tyrosine kinase|Salt stress response/antifungal	2.55006	1.82161	2.16124	0.708171	0.469489	0.395783
TRINITY_DN23028_c0_g2_i5_3	17.0366	0.323959	-5.71668	0.00188104	0.00667571	0.0190155	Down	ABR16525.1	unknown [Picea sitchensis]	Q9CAL3|CRK2_ARATH	Cysteine-rich receptor-like protein kinase 2 OS=Arabidopsis thaliana OX=3702 GN=CRK2 PE=1 SV=1	--	--	--	--	--	--	--	--	--	--	--	T	COG0515	Serine Threonine protein kinase	--	PF01657.16,PF00069.24,PF07714.16	Salt stress response/antifungal|Protein kinase domain|Protein tyrosine kinase	0.773661	0.325297	0.144922	0.0360014	0.00541215	2.91347e-26
TRINITY_DN66991_c1_g1_i1_4	45.2111	8.1871	-2.46525	2.06118e-05	0.00012249	0.181086	Down	ACN39857.1	unknown [Picea sitchensis]	Q9T0J1|CRK26_ARATH	Cysteine-rich receptor-like protein kinase 26 OS=Arabidopsis thaliana OX=3702 GN=CRK26 PE=2 SV=1	--	--	--	--	--	--	--	--	--	--	--	T	COG0515	Serine Threonine protein kinase	--	--	--	4.38904	7.33371	3.72644	1.33094	0.82042	0.671961
TRINITY_DN66991_c1_g4_i2_4	327.866	142.028	-1.20693	7.58188e-08	6.83748e-07	0.433189	Down	ACN39857.1	unknown [Picea sitchensis]	Q9FNE1|CRK42_ARATH	Cysteine-rich receptor-like protein kinase 42 OS=Arabidopsis thaliana OX=3702 GN=CRK42 PE=2 SV=1	--	--	--	--	--	--	--	--	--	--	--	T	COG0515	Serine Threonine protein kinase	--	PF00069.24,PF07714.16	Protein kinase domain|Protein tyrosine kinase	11.2277	13.1531	10.5975	5.1901	3.36373	7.09091
TRINITY_DN58720_c0_g1_i2_4	30.3419	8.75458	-1.7932	0.0199621	0.0481501	0.288531	Down	ACN39857.1	unknown [Picea sitchensis]	Q9FNE1|CRK42_ARATH	Cysteine-rich receptor-like protein kinase 42 OS=Arabidopsis thaliana OX=3702 GN=CRK42 PE=2 SV=1	--	--	--	--	--	--	--	--	--	--	--	T	COG0515	Serine Threonine protein kinase	--	--	--	3.6183	4.13478	1.45875	0.4989	2.06403	0.171281
TRINITY_DN66991_c1_g3_i4_4	525.629	135.047	-1.96058	1.13798e-36	5.90769e-35	0.256925	Down	ACN39857.1	unknown [Picea sitchensis]	Q9FNE1|CRK42_ARATH	Cysteine-rich receptor-like protein kinase 42 OS=Arabidopsis thaliana OX=3702 GN=CRK42 PE=2 SV=1	--	--	--	--	--	--	--	--	--	--	--	T	COG0515	Serine Threonine protein kinase	--	PF07714.16,PF00069.24	Protein tyrosine kinase|Protein kinase domain	19.2396	17.2841	20.0945	4.54993	4.36365	6.14187
TRINITY_DN25417_c1_g1_i2_1	62.8015	13.9278	-2.17283	2.50325e-06	1.78247e-05	0.221774	Down	ACN39857.1	unknown [Picea sitchensis]	Q9FNE1|CRK42_ARATH	Cysteine-rich receptor-like protein kinase 42 OS=Arabidopsis thaliana OX=3702 GN=CRK42 PE=2 SV=1	--	--	--	--	--	--	--	--	--	--	--	T	COG0515	Serine Threonine protein kinase	--	PF07714.16,PF00069.24	Protein tyrosine kinase|Protein kinase domain	2.19927	1.61276	2.19372	0.65162	0.331642	0.399524
TRINITY_DN25509_c0_g1_i1_1	9.64053	0.970159	-3.31282	0.0219796	0.0521949	0.100633	Down	ABK23851.1	unknown [Picea sitchensis]	O65468|CRK8_ARATH	Cysteine-rich receptor-like protein kinase 8 OS=Arabidopsis thaliana OX=3702 GN=CRK8 PE=3 SV=2	--	--	--	--	--	--	--	--	--	--	--	T	COG0515	Serine Threonine protein kinase	--	PF01657.16,PF07714.16,PF00069.24	Salt stress response/antifungal|Protein tyrosine kinase|Protein kinase domain	0.409473	0.172929	0.301996	8.26527e-63	1.66719e-88	0.108522
TRINITY_DN37412_c0_g1_i2_4	9.32766	0.647345	-3.84891	0.0148286	0.0378182	0.0694006	Down	ABK23851.1	unknown [Picea sitchensis]	O65468|CRK8_ARATH	Cysteine-rich receptor-like protein kinase 8 OS=Arabidopsis thaliana OX=3702 GN=CRK8 PE=3 SV=2	--	--	--	--	--	--	--	--	--	--	--	S	ENOG410YD44	cysteine-rich repeat secretory protein	--	PF01657.16	Salt stress response/antifungal	0.667387	0.771068	1.65804	0.15164	0	0.161632
TRINITY_DN27354_c0_g1_i1_4	24.9518	3.14843	-2.98644	0.000284485	0.00129338	0.126181	Down	ABR17921.1	unknown [Picea sitchensis]	Q9SYB1|CRRS1_ARATH	Cysteine-rich repeat secretory protein 1 OS=Arabidopsis thaliana OX=3702 GN=CRRSP1 PE=3 SV=3	--	--	--	--	--	--	--	--	--	--	--	S	ENOG410YD44	cysteine-rich repeat secretory protein	Cellular Component: extracellular region (GO:0005576);	PF01657.16	Salt stress response/antifungal	1.14001	2.11193	2.55823	0	0.206747	0.560574
TRINITY_DN20069_c0_g1_i1_4	26.7006	7.68942	-1.79593	0.0101401	0.0276698	0.287987	Down	ABR16525.1	unknown [Picea sitchensis]	Q9LV60|CRR55_ARATH	Cysteine-rich repeat secretory protein 55 OS=Arabidopsis thaliana OX=3702 GN=CRRSP55 PE=2 SV=1	--	--	--	--	--	--	--	--	--	--	--	T	COG0515	Serine Threonine protein kinase	Cellular Component: extracellular region (GO:0005576);|Biological Process: response to karrikin (GO:0080167);	PF01657.16	Salt stress response/antifungal	1.11004	2.15201	2.83468	0.457711	0.981658	0.354209
TRINITY_DN64054_c0_g2_i1_4	278.283	73.3147	-1.92438	7.8976e-20	1.9639e-18	0.263453	Down	ABK23851.1	unknown [Picea sitchensis]	Q9LV60|CRR55_ARATH	Cysteine-rich repeat secretory protein 55 OS=Arabidopsis thaliana OX=3702 GN=CRRSP55 PE=2 SV=1	--	--	--	--	--	--	--	--	--	--	--	S	ENOG410YIB0	cysteine-rich repeat secretory protein	Cellular Component: extracellular region (GO:0005576);|Biological Process: response to karrikin (GO:0080167);	PF01657.16	Salt stress response/antifungal	12.3186	12.9764	10.2594	2.54557	3.30834	3.88446
[truncated: 5,950 more rows]
